# Supplementary material for: MINE: maximally informative next experiment—toward a new GWAS experimental design and methodology
Source: G3 (Bethesda). 2025 Jul 18;15(9):jkaf163. doi: 10.1093/g3journal/jkaf163 (PMC12405896; doi:10.1093/g3journal/jkaf163)
Supplement: jkaf163_Supplementary_Data [file jkaf163_supplementary_data.zip]

Archive with 4 entries (4 files):
- Table_S1_G3-2025-406036.xlsx
- Table_S2_G3-2025-406036.xlsx
- Table_S3_G3-2025-406036.xlsx
- Table_S4_G3-2025-406036.xlsx
