# Supplementary material for: MINE: maximally informative next experiment—toward a new GWAS experimental design and methodology
Source: G3 (Bethesda). 2025 Jul 18;15(9):jkaf163. doi: 10.1093/g3journal/jkaf163 (PMC12405896; doi:10.1093/g3journal/jkaf163)
Supplement: jkaf163_Supplementary_Data [file jkaf163_supplementary_data.zip › Table_S1_G3-2025-406036.xlsx]

## Sheet: MASTER
Accession	overall_averageY1	weight_averageY2	weight_averageY3
PI152694	NA	714.937	363.213
PI152727	NA	937.503	NA				NOTES
PI152728	NA	1143.54	1496.07				Total accessions
PI152860	NA	2039.81	NA				142
PI152963	1270.06	NA	1405.54				Total singles
PI154844	893.916	1407.85	2061.15				63*
PI154844*	NA	NA	1886.27
PI155149	447.43	412.163	NA
PI156018	NA	1217.61	2027.36
PI156203	NA	1596.11	1303.71				year 1	blue		make list for ones in year 2/3 that were not picked but also used
PI156268	952.44	NA	1113.24				year 2	green		not picked by algorithm but added "anyway"
PI156393	NA	1534.94	1055.59				year 3	empty
PI156487	NA	826.293	1529.3				1 and 2	yellow
PI157804	161.844	NA	359.557				1 and 3	orange
PI167093	NA	648.288	NA				2 and 3	red
PI181080	401.56	NA	NA				all three	black
PI181083	156.655	NA	165.753
PI181899	103.877	NA	183.877
PI196049	1328.03	739.212	1733.15				year 1	green
PI196586	NA	609.97	NA				year 2	green
PI197542	142.551	185.393	NA				year 3	green
PI213900	346.511	NA	NA				1 and 2	blue
PI226096	421.964	NA	NA				1 and 3	blue
PI251672	754.108	NA	760.55				2 and 3	blue
PI253986	184.29	NA	NA				all three	red
PI255744	NA	925.393	NA
PI297155	189.41	288.203	272.67
PI297155*	NA	NA	314.62
PI300119	295.973	NA	568.807
PI329256	492.504	NA	1628.45
PI329299	828.553	NA	NA
PI329300	969.308	NA	NA
PI329301	613.495	1099.39	1353.39
PI329310	1372.09	NA	2545.69
PI329333	NA	1001.55	NA
PI329351	NA	1080.01	NA
PI329394	939.56	NA	NA
PI329403	1263.73	NA	1211.94
PI329435	110.394	NA	NA
PI329440	NA	754.867	NA
PI329465	NA	439.51	NA
PI329501	NA	399.235	NA
PI329510	NA	1411.02	NA
PI329511	678.764	NA	1412.93
PI329519	441.989	NA	1149.52
PI329569	953.4	1182.38	1239.41
PI329570	1648.07	2029.41	2562.88
PI329584	NA	645.403	930.6
PI329605	NA	651.52	NA
PI329614	1030.86	NA	NA
PI329617	NA	634.203	1033.99
PI329665	NA	1256.22	1095.76
PI329673	NA	630.98	NA
PI329702	839.154	NA	951.017
PI329710	1056.63	NA	1509.36
PI329841	699.659	626.26	1717.62
PI329843	1105.1	476.653	1078.77
PI329865	1356.62	NA	NA
PI330167	NA	1094.28	NA
PI330168	1354.56	NA	1330.95
PI330169	NA	1012.25	NA
PI330181	427.859	NA	2247.6
PI330182	328.828	NA	NA
PI330185	989.458	NA	1578.8
PI330196	NA	756.933	1112.26
PI337689	1009.09	NA	NA
PI35038	NA	482.28	NA
PI452542	1345.99	NA	NA
PI452544	582.674	NA	995.247
PI452692	809.224	1167.4	1644.2
PI455217	358.427	NA	1368.18
PI505735	NA	1085.1	NA
PI505735*	NA	1036.99	NA
PI513898	NA	932.26	NA
PI521290	NA	506.63	1285.89
PI52606	356.808	286.667	370.03
PI526905	262.135	NA	172.8
PI527045	210.803	NA	NA
PI533792	100.678	NA	771.405
PI533902	234.459	NA	NA
PI533998	120.908	175.877	190.643
PI534165	135.271	830.607	NA
PI535785	NA	627.327	NA
PI535792	154.931	198.24	NA
PI535793	160.838	99.84	NA
PI535794	206.163	NA	398.593
PI540518	129.35	NA	307.627
PI542718	68.1533	125.747	827.133
PI550604	141.908	NA	307.273
PI561840	269.34	NA	328.187
PI562730	NA	510.092	NA
PI562732	1354.06	NA	1627.13
PI562970	724.027	NA	1025.78
PI562971	NA	746.28	NA
PI562981	NA	862.427	NA
PI562985	939.034	973.045	1289.43
PI562991	NA	943.635	NA
PI562994	NA	412.923	NA
PI563002	NA	622.482	NA
PI563009	NA	633.45	NA
PI563196	NA	704.763	NA
PI563329	1255.5	1493.93	1226.15
PI563330	564.311	NA	1014.11
PI563332	713.939	1091.08	1397.14
PI563348	NA	514.485	NA
PI564163	193.701	185.81	NA
PI569097	579.875	875.992	1066.24
PI569148	519.431	NA	1576.09
PI569421	NA	334.863	638.517
PI569422	NA	841.953	848.887
PI569423	NA	947.695	1417.2
PI569427	NA	664.647	868.123
PI569443	NA	814.437	2055.65
PI569446	523.38	NA	1038.47
PI569447	NA	472.7	NA
PI569452	1120.43	988.6	978.117
PI569453	NA	658.43	NA
PI569460	NA	353.275	NA
PI569886	NA	978.02	NA
PI570031	NA	578.243	NA
PI570073	NA	606.742	NA
PI570076	NA	742.452	NA
PI570109	NA	648.553	615.56
PI570145	1227.47	NA	1551.61
PI570393	NA	1634.78	NA
PI576399	276.921	NA	343.403
PI576401	233.521	NA	NA
PI585461	NA	737.97	NA
PI585577	940.161	NA	1092.55
PI593916	99.98	270.87	247.197
PI619838	NA	961.297	944.253
PI641807	372.586	NA	NA
PI641817	NA	321.57	NA
PI642998	NA	243.81	233.503
PI643016	NA	1360.73	758.747
PI653616	NA	800.86	NA
PI655978	139.668	NA	NA
PI655981	149.705	NA	NA
PI655983	NA	617.163	NA
PI656015	342.305	215.755	287.26
PI656065	323.706	NA	NA
PI92270	129.178	176.532	275.82

## Sheet: Formatting
Accession	overall_averageY1	weight_averageY2	weight_averageY3			Accession	Year 1	Year 2	Year 3			Accession	Year 1	Year 2	Year 3
PI152694	NA	714.937	363.213			PI152694	NO	YES	YES			PI152694	NA	714.937	363.213
PI152727	NA	937.503	NA			PI152727	NO	YES	NO			PI152727	NA	937.503	NA
PI152728	NA	1143.54	1496.07			PI152728	NO	YES	YES			PI152728	NA	1143.54	1496.07
PI152860	NA	2039.81	NA			PI152860	NO	YES	NO			PI152860	NA	2039.81	NA
PI152963	1270.06	NA	1405.54			PI152963	YES	NO	YES			PI152963	1270.06	NA	1405.54
PI154844	893.916	1407.85	2061.15			PI154844	YES	YES	YES			PI154844	893.916	1407.85	2061.15
PI154844*	NA	NA	1886.27			PI154844*	NO	NO	YES			PI154844*	NA	NA	1886.27
PI155149	447.43	412.163	NA			PI155149	YES	YES	NO			PI155149	447.43	412.163	NA
PI156018	NA	1217.61	2027.36			PI156018	NO	YES	YES			PI156018	NA	1217.61	2027.36
PI156203	NA	1596.11	1303.71			PI156203	NO	YES	YES			PI156203	NA	1596.11	1303.71
PI156268	952.44	NA	1113.24			PI156268	YES	NO	YES			PI156268	952.44	NA	1113.24
PI156393	NA	1534.94	1055.59			PI156393	NO	YES	YES			PI156393	NA	1534.94	1055.59
PI156487	NA	826.293	1529.3			PI156487	NO	YES	YES			PI156487	NA	826.293	1529.3
PI157804	161.844	NA	359.557			PI157804	YES	NO	YES			PI157804	161.844	NA	359.557
PI167093	NA	648.288	NA			PI167093	NO	YES	NO			PI167093	NA	648.288	NA
PI181080	401.56	NA	NA			PI181080	YES	NO	NO			PI181080	401.56	NA	NA
PI181083	156.655	NA	165.753			PI181083	YES	NO	YES			PI181083	156.655	NA	165.753
PI181899	103.877	NA	183.877			PI181899	YES	NO	YES			PI181899	103.877	NA	183.877
PI196049	1328.03	739.212	1733.15			PI196049	YES	YES	YES			PI196049	1328.03	739.212	1733.15
PI196586	NA	609.97	NA			PI196586	NO	YES	NO			PI196586	NA	609.97	NA
PI197542	142.551	185.393	NA			PI197542	YES	YES	NO			PI197542	142.551	185.393	NA
PI213900	346.511	NA	NA			PI213900	YES	NO	NO			PI213900	346.511	NA	NA
PI226096	421.964	NA	NA			PI226096	YES	NO	NO			PI226096	421.964	NA	NA
PI251672	754.108	NA	760.55			PI251672	YES	NO	YES			PI251672	754.108	NA	760.55
PI253986	184.29	NA	NA			PI253986	YES	NO	NO			PI253986	184.29	NA	NA
PI255744	NA	925.393	NA			PI255744	NO	YES	NO			PI255744	NA	925.393	NA
PI297155	189.41	288.203	272.67			PI297155	YES	YES	YES			PI297155	189.41	288.203	272.67
PI297155*	NA	NA	314.62			PI297155*	NO	NO	YES			PI297155*	NA	NA	314.62
PI300119	295.973	NA	568.807			PI300119	YES	NO	YES			PI300119	295.973	NA	568.807
PI329256	492.504	NA	1628.45			PI329256	YES	NO	YES			PI329256	492.504	NA	1628.45
PI329299	828.553	NA	NA			PI329299	YES	NO	NO			PI329299	828.553	NA	NA
PI329300	969.308	NA	NA			PI329300	YES	NO	NO			PI329300	969.308	NA	NA
PI329301	613.495	1099.39	1353.39			PI329301	YES	YES	YES			PI329301	613.495	1099.39	1353.39
PI329310	1372.09	NA	2545.69			PI329310	YES	NO	YES			PI329310	1372.09	NA	2545.69
PI329333	NA	1001.55	NA			PI329333	NO	YES	NO			PI329333	NA	1001.55	NA
PI329351	NA	1080.01	NA			PI329351	NO	YES	NO			PI329351	NA	1080.01	NA
PI329394	939.56	NA	NA			PI329394	YES	NO	NO			PI329394	939.56	NA	NA
PI329403	1263.73	NA	1211.94			PI329403	YES	NO	YES			PI329403	1263.73	NA	1211.94
PI329435	110.394	NA	NA			PI329435	YES	NO	NO			PI329435	110.394	NA	NA
PI329440	NA	754.867	NA			PI329440	NO	YES	NO			PI329440	NA	754.867	NA
PI329465	NA	439.51	NA			PI329465	NO	YES	NO			PI329465	NA	439.51	NA
PI329501	NA	399.235	NA			PI329501	NO	YES	NO			PI329501	NA	399.235	NA
PI329510	NA	1411.02	NA			PI329510	NO	YES	NO			PI329510	NA	1411.02	NA
PI329511	678.764	NA	1412.93			PI329511	YES	NO	YES			PI329511	678.764	NA	1412.93
PI329519	441.989	NA	1149.52			PI329519	YES	NO	YES			PI329519	441.989	NA	1149.52
PI329569	953.4	1182.38	1239.41			PI329569	YES	YES	YES			PI329569	953.4	1182.38	1239.41
PI329570	1648.07	2029.41	2562.88			PI329570	YES	YES	YES			PI329570	1648.07	2029.41	2562.88
PI329584	NA	645.403	930.6			PI329584	NO	YES	YES			PI329584	NA	645.403	930.6
PI329605	NA	651.52	NA			PI329605	NO	YES	NO			PI329605	NA	651.52	NA
PI329614	1030.86	NA	NA			PI329614	YES	NO	NO			PI329614	1030.86	NA	NA
PI329617	NA	634.203	1033.99			PI329617	NO	YES	YES			PI329617	NA	634.203	1033.99
PI329665	NA	1256.22	1095.76			PI329665	NO	YES	YES			PI329665	NA	1256.22	1095.76
PI329673	NA	630.98	NA			PI329673	NO	YES	NO			PI329673	NA	630.98	NA
PI329702	839.154	NA	951.017			PI329702	YES	NO	YES			PI329702	839.154	NA	951.017
PI329710	1056.63	NA	1509.36			PI329710	YES	NO	YES			PI329710	1056.63	NA	1509.36
PI329841	699.659	626.26	1717.62			PI329841	YES	YES	YES			PI329841	699.659	626.26	1717.62
PI329843	1105.1	476.653	1078.77			PI329843	YES	YES	YES			PI329843	1105.1	476.653	1078.77
PI329865	1356.62	NA	NA			PI329865	YES	NO	NO			PI329865	1356.62	NA	NA
PI330167	NA	1094.28	NA			PI330167	NO	YES	NO			PI330167	NA	1094.28	NA
PI330168	1354.56	NA	1330.95			PI330168	YES	NO	YES			PI330168	1354.56	NA	1330.95
PI330169	NA	1012.25	NA			PI330169	NO	YES	NO			PI330169	NA	1012.25	NA
PI330181	427.859	NA	2247.6			PI330181	YES	NO	YES			PI330181	427.859	NA	2247.6
PI330182	328.828	NA	NA			PI330182	YES	NO	NO			PI330182	328.828	NA	NA
PI330185	989.458	NA	1578.8			PI330185	YES	NO	YES			PI330185	989.458	NA	1578.8
PI330196	NA	756.933	1112.26			PI330196	NO	YES	YES			PI330196	NA	756.933	1112.26
PI337689	1009.09	NA	NA			PI337689	YES	NO	NO			PI337689	1009.09	NA	NA
PI35038	NA	482.28	NA			PI35038	NO	YES	NO			PI35038	NA	482.28	NA
PI452542	1345.99	NA	NA			PI452542	YES	NO	NO			PI452542	1345.99	NA	NA
PI452544	582.674	NA	995.247			PI452544	YES	NO	YES			PI452544	582.674	NA	995.247
PI452692	809.224	1167.4	1644.2			PI452692	YES	YES	YES			PI452692	809.224	1167.4	1644.2
PI455217	358.427	NA	1368.18			PI455217	YES	NO	YES			PI455217	358.427	NA	1368.18
PI505735	NA	1085.1	NA			PI505735	NO	YES	NO			PI505735	NA	1085.1	NA
PI505735*	NA	1036.99	NA			PI505735*	NO	YES	NO			PI505735*	NA	1036.99	NA
PI513898	NA	932.26	NA			PI513898	NO	YES	NO			PI513898	NA	932.26	NA
PI521290	NA	506.63	1285.89			PI521290	NO	YES	YES			PI521290	NA	506.63	1285.89
PI52606	356.808	286.667	370.03			PI52606	YES	YES	YES			PI52606	356.808	286.667	370.03
PI526905	262.135	NA	172.8			PI526905	YES	NO	YES			PI526905	262.135	NA	172.8
PI527045	210.803	NA	NA			PI527045	YES	NO	NO			PI527045	210.803	NA	NA
PI533792	100.678	NA	771.405			PI533792	YES	NO	YES			PI533792	100.678	NA	771.405
PI533902	234.459	NA	NA			PI533902	YES	NO	NO			PI533902	234.459	NA	NA
PI533998	120.908	175.877	190.643			PI533998	YES	YES	YES			PI533998	120.908	175.877	190.643
PI534165	135.271	830.607	NA			PI534165	YES	YES	NO			PI534165	135.271	830.607	NA
PI535785	NA	627.327	NA			PI535785	NO	YES	NO			PI535785	NA	627.327	NA
PI535792	154.931	198.24	NA			PI535792	YES	YES	NO			PI535792	154.931	198.24	NA
PI535793	160.838	99.84	NA			PI535793	YES	YES	NO			PI535793	160.838	99.84	NA
PI535794	206.163	NA	398.593			PI535794	YES	NO	YES			PI535794	206.163	NA	398.593
PI540518	129.35	NA	307.627			PI540518	YES	NO	YES			PI540518	129.35	NA	307.627
PI542718	68.1533	125.747	827.133			PI542718	YES	YES	YES			PI542718	68.1533	125.747	827.133
PI550604	141.908	NA	307.273			PI550604	YES	NO	YES			PI550604	141.908	NA	307.273
PI561840	269.34	NA	328.187			PI561840	YES	NO	YES			PI561840	269.34	NA	328.187
PI562730	NA	510.092	NA			PI562730	NO	YES	NO			PI562730	NA	510.092	NA
PI562732	1354.06	NA	1627.13			PI562732	YES	NO	YES			PI562732	1354.06	NA	1627.13
PI562970	724.027	NA	1025.78			PI562970	YES	NO	YES			PI562970	724.027	NA	1025.78
PI562971	NA	746.28	NA			PI562971	NO	YES	NO			PI562971	NA	746.28	NA
PI562981	NA	862.427	NA			PI562981	NO	YES	NO			PI562981	NA	862.427	NA
PI562985	939.034	973.045	1289.43			PI562985	YES	YES	YES			PI562985	939.034	973.045	1289.43
PI562991	NA	943.635	NA			PI562991	NO	YES	NO			PI562991	NA	943.635	NA
PI562994	NA	412.923	NA			PI562994	NO	YES	NO			PI562994	NA	412.923	NA
PI563002	NA	622.482	NA			PI563002	NO	YES	NO			PI563002	NA	622.482	NA
PI563009	NA	633.45	NA			PI563009	NO	YES	NO			PI563009	NA	633.45	NA
PI563196	NA	704.763	NA			PI563196	NO	YES	NO			PI563196	NA	704.763	NA
PI563329	1255.5	1493.93	1226.15			PI563329	YES	YES	YES			PI563329	1255.5	1493.93	1226.15
PI563330	564.311	NA	1014.11			PI563330	YES	NO	YES			PI563330	564.311	NA	1014.11
PI563332	713.939	1091.08	1397.14			PI563332	YES	YES	YES			PI563332	713.939	1091.08	1397.14
PI563348	NA	514.485	NA			PI563348	NO	YES	NO			PI563348	NA	514.485	NA
PI564163	193.701	185.81	NA			PI564163	YES	YES	NO			PI564163	193.701	185.81	NA
PI569097	579.875	875.992	1066.24			PI569097	YES	YES	YES			PI569097	579.875	875.992	1066.24
PI569148	519.431	NA	1576.09			PI569148	YES	NO	YES			PI569148	519.431	NA	1576.09
PI569421	NA	334.863	638.517			PI569421	NO	YES	YES			PI569421	NA	334.863	638.517
PI569422	NA	841.953	848.887			PI569422	NO	YES	YES			PI569422	NA	841.953	848.887
PI569423	NA	947.695	1417.2			PI569423	NO	YES	YES			PI569423	NA	947.695	1417.2
PI569427	NA	664.647	868.123			PI569427	NO	YES	YES			PI569427	NA	664.647	868.123
PI569443	NA	814.437	2055.65			PI569443	NO	YES	YES			PI569443	NA	814.437	2055.65
PI569446	523.38	NA	1038.47			PI569446	YES	NO	YES			PI569446	523.38	NA	1038.47
PI569447	NA	472.7	NA			PI569447	NO	YES	NO			PI569447	NA	472.7	NA
PI569452	1120.43	988.6	978.117			PI569452	YES	YES	YES			PI569452	1120.43	988.6	978.117
PI569453	NA	658.43	NA			PI569453	NO	YES	NO			PI569453	NA	658.43	NA
PI569460	NA	353.275	NA			PI569460	NO	YES	NO			PI569460	NA	353.275	NA
PI569886	NA	978.02	NA			PI569886	NO	YES	NO			PI569886	NA	978.02	NA
PI570031	NA	578.243	NA			PI570031	NO	YES	NO			PI570031	NA	578.243	NA
PI570073	NA	606.742	NA			PI570073	NO	YES	NO			PI570073	NA	606.742	NA
PI570076	NA	742.452	NA			PI570076	NO	YES	NO			PI570076	NA	742.452	NA
PI570109	NA	648.553	615.56			PI570109	NO	YES	YES			PI570109	NA	648.553	615.56
PI570145	1227.47	NA	1551.61			PI570145	YES	NO	YES			PI570145	1227.47	NA	1551.61
PI570393	NA	1634.78	NA			PI570393	NO	YES	NO			PI570393	NA	1634.78	NA
PI576399	276.921	NA	343.403			PI576399	YES	NO	YES			PI576399	276.921	NA	343.403
PI576401	233.521	NA	NA			PI576401	YES	NO	NO			PI576401	233.521	NA	NA
PI585461	NA	737.97	NA			PI585461	NO	YES	NO			PI585461	NA	737.97	NA
PI585577	940.161	NA	1092.55			PI585577	YES	NO	YES			PI585577	940.161	NA	1092.55
PI593916	99.98	270.87	247.197			PI593916	YES	YES	YES			PI593916	99.98	270.87	247.197
PI619838	NA	961.297	944.253			PI619838	NO	YES	YES			PI619838	NA	961.297	944.253
PI641807	372.586	NA	NA			PI641807	YES	NO	NO			PI641807	372.586	NA	NA
PI641817	NA	321.57	NA			PI641817	NO	YES	NO			PI641817	NA	321.57	NA
PI642998	NA	243.81	233.503			PI642998	NO	YES	YES			PI642998	NA	243.81	233.503
PI643016	NA	1360.73	758.747			PI643016	NO	YES	YES			PI643016	NA	1360.73	758.747
PI653616	NA	800.86	NA			PI653616	NO	YES	NO			PI653616	NA	800.86	NA
PI655978	139.668	NA	NA			PI655978	YES	NO	NO			PI655978	139.668	NA	NA
PI655981	149.705	NA	NA			PI655981	YES	NO	NO			PI655981	149.705	NA	NA
PI655983	NA	617.163	NA			PI655983	NO	YES	NO			PI655983	NA	617.163	NA
PI656015	342.305	215.755	287.26			PI656015	YES	YES	YES			PI656015	342.305	215.755	287.26
PI656065	323.706	NA	NA			PI656065	YES	NO	NO			PI656065	323.706	NA	NA
PI92270	129.178	176.532	275.82			PI92270	YES	YES	YES			PI92270	129.178	176.532	275.82

## Sheet: year lists
In 1 year	In 2 years	In 3 years		In 1 year	In 2 years	In 3 years				Only 2021	Only 2022	Only 2023	2021+2022	2021+2023	2022+2023	All three			Only 2021	Only 2022	Only 2023	2021+2022	2021+2023	2022+2023	All three		Only year 1	Only year 2	Only year 3	Year 1 and 2	Year 1 and 3	Year 2 and 3	All years		Only year 1	Only year 2	Only year 3	Year 1 and 2	Year 1 and 3	Year 2 and 3	All years
PI152727	PI152694	PI154844		PI152727	PI152694	PI154844				PI181080	PI152727	PI154844*	PI155149	PI152963	PI152694	PI154844			PI181080	PI152727	PI154844*	PI155149	PI152963	PI152694	PI154844		PI181080	PI152727	PI154844*	PI155149	PI152963	PI152694	PI154844		PI181080	PI152727	PI154844*	PI155149	PI152963	PI152694	PI154844
PI152860	PI152728	PI196049		PI152860	PI152728	PI196049				PI213900	PI152860	PI297155*	PI197542	PI156268	PI152728	PI196049			PI213900	PI152860	PI297155*	PI197542	PI156268	PI152728	PI196049		PI213900	PI152860	PI297155*	PI197542	PI156268	PI152728	PI196049		PI213900	PI152860	PI297155*	PI197542	PI156268	PI152728	PI196049
PI154844*	PI152963	PI297155		PI154844*	PI152963	PI297155				PI226096	PI167093		PI534165	PI157804	PI156018	PI297155			PI226096	PI167093		PI534165	PI157804	PI156018	PI297155		PI226096	PI167093		PI534165	PI157804	PI156018	PI297155		PI226096	PI167093		PI534165	PI157804	PI156018	PI297155
PI167093	PI155149	PI329301		PI167093	PI155149	PI329301				PI253986	PI196586		PI535792	PI181083	PI156203	PI329301			PI253986	PI196586		PI535792	PI181083	PI156203	PI329301		PI253986	PI196586		PI535792	PI181083	PI156203	PI329301		PI253986	PI196586		PI535792	PI181083	PI156203	PI329301
PI181080	PI156018	PI329569		PI181080	PI156018	PI329569				PI329299	PI255744		PI535793	PI181899	PI156393	PI329569			PI329299	PI255744		PI535793	PI181899	PI156393	PI329569		PI329299	PI255744		PI535793	PI181899	PI156393	PI329569		PI329299	PI255744		PI535793	PI181899	PI156393	PI329569
PI196586	PI156203	PI329570		PI196586	PI156203	PI329570				PI329300	PI329333		PI564163	PI251672	PI156487	PI329570			PI329300	PI329333		PI564163	PI251672	PI156487	PI329570		PI329300	PI329333		PI564163	PI251672	PI156487	PI329570		PI329300	PI329333		PI564163	PI251672	PI156487	PI329570
PI213900	PI156268	PI329841		PI213900	PI156268	PI329841				PI329394	PI329351			PI300119	PI329584	PI329841			PI329394	PI329351			PI300119	PI329584	PI329841		PI329394	PI329351			PI300119	PI329584	PI329841		PI329394	PI329351			PI300119	PI329584	PI329841
PI226096	PI156393	PI329843		PI226096	PI156393	PI329843				PI329435	PI329440			PI329256	PI329617	PI329843			PI329435	PI329440			PI329256	PI329617	PI329843		PI329435	PI329440			PI329256	PI329617	PI329843		PI329435	PI329440			PI329256	PI329617	PI329843
PI253986	PI156487	PI452692		PI253986	PI156487	PI452692				PI329614	PI329465			PI329310	PI329665	PI452692			PI329614	PI329465			PI329310	PI329665	PI452692		PI329614	PI329465			PI329310	PI329665	PI452692		PI329614	PI329465			PI329310	PI329665	PI452692
PI255744	PI157804	PI52606		PI255744	PI157804	PI52606				PI329865	PI329501			PI329403	PI330196	PI52606			PI329865	PI329501			PI329403	PI330196	PI52606		PI329865	PI329501			PI329403	PI330196	PI52606		PI329865	PI329501			PI329403	PI330196	PI52606
PI297155*	PI181083	PI533998		PI297155*	PI181083	PI533998				PI330182	PI329510			PI329511	PI521290	PI533998			PI330182	PI329510			PI329511	PI521290	PI533998		PI330182	PI329510			PI329511	PI521290	PI533998		PI330182	PI329510			PI329511	PI521290	PI533998
PI329299	PI181899	PI542718		PI329299	PI181899	PI542718				PI337689	PI329605			PI329519	PI569421	PI542718			PI337689	PI329605			PI329519	PI569421	PI542718		PI337689	PI329605			PI329519	PI569421	PI542718		PI337689	PI329605			PI329519	PI569421	PI542718
PI329300	PI197542	PI562985		PI329300	PI197542	PI562985				PI452542	PI329673			PI329702	PI569422	PI562985			PI452542	PI329673			PI329702	PI569422	PI562985		PI452542	PI329673			PI329702	PI569422	PI562985		PI452542	PI329673			PI329702	PI569422	PI562985
PI329333	PI251672	PI563329		PI329333	PI251672	PI563329				PI527045	PI330167			PI329710	PI569423	PI563329			PI527045	PI330167			PI329710	PI569423	PI563329		PI527045	PI330167			PI329710	PI569423	PI563329		PI527045	PI330167			PI329710	PI569423	PI563329
PI329351	PI300119	PI563332		PI329351	PI300119	PI563332				PI533902	PI330169			PI330168	PI569427	PI563332			PI533902	PI330169			PI330168	PI569427	PI563332		PI533902	PI330169			PI330168	PI569427	PI563332		PI533902	PI330169			PI330168	PI569427	PI563332
PI329394	PI329256	PI569097		PI329394	PI329256	PI569097				PI576401	PI35038			PI330181	PI569443	PI569097			PI576401	PI35038			PI330181	PI569443	PI569097		PI576401	PI35038			PI330181	PI569443	PI569097		PI576401	PI35038			PI330181	PI569443	PI569097
PI329435	PI329310	PI569452		PI329435	PI329310	PI569452				PI641807	PI505735			PI330185	PI570109	PI569452			PI641807	PI505735			PI330185	PI570109	PI569452		PI641807	PI505735			PI330185	PI570109	PI569452		PI641807	PI505735			PI330185	PI570109	PI569452
PI329440	PI329403	PI593916		PI329440	PI329403	PI593916				PI655978	PI505735*			PI452544	PI619838	PI593916			PI655978	PI505735*			PI452544	PI619838	PI593916		PI655978	PI505735*			PI452544	PI619838	PI593916		PI655978	PI505735*			PI452544	PI619838	PI593916
PI329465	PI329511	PI656015		PI329465	PI329511	PI656015				PI655981	PI513898			PI455217	PI642998	PI656015			PI655981	PI513898			PI455217	PI642998	PI656015		PI655981	PI513898			PI455217	PI642998	PI656015		PI655981	PI513898			PI455217	PI642998	PI656015
PI329501	PI329519	PI92270		PI329501	PI329519	PI92270				PI656065	PI535785			PI526905	PI643016	PI92270			PI656065	PI535785			PI526905	PI643016	PI92270		PI656065	PI535785			PI526905	PI643016	PI92270		PI656065	PI535785			PI526905	PI643016	PI92270
PI329510	PI329584			PI329510	PI329584						PI562730			PI533792						PI562730			PI533792					PI562730			PI533792					PI562730			PI533792
PI329605	PI329617			PI329605	PI329617						PI562971			PI535794						PI562971			PI535794					PI562971			PI535794					PI562971			PI535794
PI329614	PI329665			PI329614	PI329665						PI562981			PI540518						PI562981			PI540518					PI562981			PI540518					PI562981			PI540518
PI329673	PI329702			PI329673	PI329702						PI562991			PI550604						PI562991			PI550604					PI562991			PI550604					PI562991			PI550604
PI329865	PI329710			PI329865	PI329710						PI562994			PI561840						PI562994			PI561840					PI562994			PI561840					PI562994			PI561840
PI330167	PI330168			PI330167	PI330168						PI563002			PI562732						PI563002			PI562732					PI563002			PI562732					PI563002			PI562732
PI330169	PI330181			PI330169	PI330181						PI563009			PI562970						PI563009			PI562970					PI563009			PI562970					PI563009			PI562970
PI330182	PI330185			PI330182	PI330185						PI563196			PI563330						PI563196			PI563330					PI563196			PI563330					PI563196			PI563330
PI337689	PI330196			PI337689	PI330196						PI563348			PI569148						PI563348			PI569148					PI563348			PI569148					PI563348			PI569148
PI35038	PI452544			PI35038	PI452544						PI569447			PI569446						PI569447			PI569446					PI569447			PI569446					PI569447			PI569446
PI452542	PI455217			PI452542	PI455217						PI569453			PI570145						PI569453			PI570145					PI569453			PI570145					PI569453			PI570145
PI505735	PI521290			PI505735	PI521290						PI569460			PI576399						PI569460			PI576399					PI569460			PI576399					PI569460			PI576399
PI505735*	PI526905			PI505735*	PI526905						PI569886			PI585577						PI569886			PI585577					PI569886			PI585577					PI569886			PI585577
PI513898	PI533792			PI513898	PI533792						PI570031									PI570031								PI570031								PI570031
PI527045	PI534165			PI527045	PI534165						PI570073									PI570073								PI570073								PI570073
PI533902	PI535792			PI533902	PI535792						PI570076									PI570076								PI570076								PI570076
PI535785	PI535793			PI535785	PI535793						PI570393									PI570393								PI570393								PI570393
PI562730	PI535794			PI562730	PI535794						PI585461									PI585461								PI585461								PI585461
PI562971	PI540518			PI562971	PI540518						PI641817									PI641817								PI641817								PI641817
PI562981	PI550604			PI562981	PI550604						PI653616									PI653616								PI653616								PI653616
PI562991	PI561840			PI562991	PI561840						PI655983									PI655983								PI655983								PI655983
PI562994	PI562732			PI562994	PI562732
PI563002	PI562970			PI563002	PI562970
PI563009	PI563330			PI563009	PI563330
PI563196	PI564163			PI563196	PI564163
PI563348	PI569148			PI563348	PI569148
PI569447	PI569421			PI569447	PI569421
PI569453	PI569422			PI569453	PI569422
PI569460	PI569423			PI569460	PI569423
PI569886	PI569427			PI569886	PI569427
PI570031	PI569443			PI570031	PI569443
PI570073	PI569446			PI570073	PI569446
PI570076	PI570109			PI570076	PI570109
PI570393	PI570145			PI570393	PI570145
PI576401	PI576399			PI576401	PI576399
PI585461	PI585577			PI585461	PI585577
PI641807	PI619838			PI641807	PI619838
PI641817	PI642998			PI641817	PI642998
PI653616	PI643016			PI653616	PI643016
PI655978				PI655978
PI655981				PI655981
PI655983				PI655983
PI656065				PI656065

## Sheet: 3 colors
Accession	overall_averageY1	weight_averageY2	weight_averageY3
PI152694	NA	714.937	363.213
PI152727	NA	937.503	NA
PI152728	NA	1143.54	1496.07				year 1	green
PI152860	NA	2039.81	NA				year 2	green
PI152963	1270.06	NA	1405.54				year 3	green
PI154844	893.916	1407.85	2061.15				1 and 2	blue
PI154844*	NA	NA	1886.27				1 and 3	blue
PI155149	447.43	412.163	NA				2 and 3	blue
PI156018	NA	1217.61	2027.36				all three	red
PI156203	NA	1596.11	1303.71
PI156268	952.44	NA	1113.24
PI156393	NA	1534.94	1055.59
PI156487	NA	826.293	1529.3
PI157804	161.844	NA	359.557
PI167093	NA	648.288	NA
PI181080	401.56	NA	NA
PI181083	156.655	NA	165.753
PI181899	103.877	NA	183.877
PI196049	1328.03	739.212	1733.15
PI196586	NA	609.97	NA
PI197542	142.551	185.393	NA
PI213900	346.511	NA	NA
PI226096	421.964	NA	NA
PI251672	754.108	NA	760.55
PI253986	184.29	NA	NA
PI255744	NA	925.393	NA
PI297155	189.41	288.203	272.67
PI297155*	NA	NA	314.62
PI300119	295.973	NA	568.807
PI329256	492.504	NA	1628.45
PI329299	828.553	NA	NA
PI329300	969.308	NA	NA
PI329301	613.495	1099.39	1353.39
PI329310	1372.09	NA	2545.69
PI329333	NA	1001.55	NA
PI329351	NA	1080.01	NA
PI329394	939.56	NA	NA
PI329403	1263.73	NA	1211.94
PI329435	110.394	NA	NA
PI329440	NA	754.867	NA
PI329465	NA	439.51	NA
PI329501	NA	399.235	NA
PI329510	NA	1411.02	NA
PI329511	678.764	NA	1412.93
PI329519	441.989	NA	1149.52
PI329569	953.4	1182.38	1239.41
PI329570	1648.07	2029.41	2562.88
PI329584	NA	645.403	930.6
PI329605	NA	651.52	NA
PI329614	1030.86	NA	NA
PI329617	NA	634.203	1033.99
PI329665	NA	1256.22	1095.76
PI329673	NA	630.98	NA
PI329702	839.154	NA	951.017
PI329710	1056.63	NA	1509.36
PI329841	699.659	626.26	1717.62
PI329843	1105.1	476.653	1078.77
PI329865	1356.62	NA	NA
PI330167	NA	1094.28	NA
PI330168	1354.56	NA	1330.95
PI330169	NA	1012.25	NA
PI330181	427.859	NA	2247.6
PI330182	328.828	NA	NA
PI330185	989.458	NA	1578.8
PI330196	NA	756.933	1112.26
PI337689	1009.09	NA	NA
PI35038	NA	482.28	NA
PI452542	1345.99	NA	NA
PI452544	582.674	NA	995.247
PI452692	809.224	1167.4	1644.2
PI455217	358.427	NA	1368.18
PI505735	NA	1085.1	NA
PI505735*	NA	1036.99	NA
PI513898	NA	932.26	NA
PI521290	NA	506.63	1285.89
PI52606	356.808	286.667	370.03
PI526905	262.135	NA	172.8
PI527045	210.803	NA	NA
PI533792	100.678	NA	771.405
PI533902	234.459	NA	NA
PI533998	120.908	175.877	190.643
PI534165	135.271	830.607	NA
PI535785	NA	627.327	NA
PI535792	154.931	198.24	NA
PI535793	160.838	99.84	NA
PI535794	206.163	NA	398.593
PI540518	129.35	NA	307.627
PI542718	68.1533	125.747	827.133
PI550604	141.908	NA	307.273
PI561840	269.34	NA	328.187
PI562730	NA	510.092	NA
PI562732	1354.06	NA	1627.13
PI562970	724.027	NA	1025.78
PI562971	NA	746.28	NA
PI562981	NA	862.427	NA
PI562985	939.034	973.045	1289.43
PI562991	NA	943.635	NA
PI562994	NA	412.923	NA
PI563002	NA	622.482	NA
PI563009	NA	633.45	NA
PI563196	NA	704.763	NA
PI563329	1255.5	1493.93	1226.15
PI563330	564.311	NA	1014.11
PI563332	713.939	1091.08	1397.14
PI563348	NA	514.485	NA
PI564163	193.701	185.81	NA
PI569097	579.875	875.992	1066.24
PI569148	519.431	NA	1576.09
PI569421	NA	334.863	638.517
PI569422	NA	841.953	848.887
PI569423	NA	947.695	1417.2
PI569427	NA	664.647	868.123
PI569443	NA	814.437	2055.65
PI569446	523.38	NA	1038.47
PI569447	NA	472.7	NA
PI569452	1120.43	988.6	978.117
PI569453	NA	658.43	NA
PI569460	NA	353.275	NA
PI569886	NA	978.02	NA
PI570031	NA	578.243	NA
PI570073	NA	606.742	NA
PI570076	NA	742.452	NA
PI570109	NA	648.553	615.56
PI570145	1227.47	NA	1551.61
PI570393	NA	1634.78	NA
PI576399	276.921	NA	343.403
PI576401	233.521	NA	NA
PI585461	NA	737.97	NA
PI585577	940.161	NA	1092.55
PI593916	99.98	270.87	247.197
PI619838	NA	961.297	944.253
PI641807	372.586	NA	NA
PI641817	NA	321.57	NA
PI642998	NA	243.81	233.503
PI643016	NA	1360.73	758.747
PI653616	NA	800.86	NA
PI655978	139.668	NA	NA
PI655981	149.705	NA	NA
PI655983	NA	617.163	NA
PI656015	342.305	215.755	287.26
PI656065	323.706	NA	NA
PI92270	129.178	176.532	275.82

## Sheet: 7 colors
Accession	overall_averageY1	weight_averageY2	weight_averageY3
PI152694	NA	714.937	363.213
PI152727	NA	937.503	NA				year 1	blue
PI152728	NA	1143.54	1496.07				year 2	red
PI152860	NA	2039.81	NA				year 3	yellow
PI152963	1270.06	NA	1405.54				1 and 2	purple
PI154844	893.916	1407.85	2061.15				1 and 3	green
PI154844*	NA	NA	1886.27				2 and 3	orange
PI155149	447.43	412.163	NA				all three	black
PI156018	NA	1217.61	2027.36
PI156203	NA	1596.11	1303.71
PI156268	952.44	NA	1113.24
PI156393	NA	1534.94	1055.59
PI156487	NA	826.293	1529.3
PI157804	161.844	NA	359.557
PI167093	NA	648.288	NA
PI181080	401.56	NA	NA
PI181083	156.655	NA	165.753
PI181899	103.877	NA	183.877
PI196049	1328.03	739.212	1733.15
PI196586	NA	609.97	NA
PI197542	142.551	185.393	NA
PI213900	346.511	NA	NA
PI226096	421.964	NA	NA
PI251672	754.108	NA	760.55
PI253986	184.29	NA	NA
PI255744	NA	925.393	NA
PI297155	189.41	288.203	272.67
PI297155*	NA	NA	314.62
PI300119	295.973	NA	568.807
PI329256	492.504	NA	1628.45
PI329299	828.553	NA	NA
PI329300	969.308	NA	NA
PI329301	613.495	1099.39	1353.39
PI329310	1372.09	NA	2545.69
PI329333	NA	1001.55	NA
PI329351	NA	1080.01	NA
PI329394	939.56	NA	NA
PI329403	1263.73	NA	1211.94
PI329435	110.394	NA	NA
PI329440	NA	754.867	NA
PI329465	NA	439.51	NA
PI329501	NA	399.235	NA
PI329510	NA	1411.02	NA
PI329511	678.764	NA	1412.93
PI329519	441.989	NA	1149.52
PI329569	953.4	1182.38	1239.41
PI329570	1648.07	2029.41	2562.88
PI329584	NA	645.403	930.6
PI329605	NA	651.52	NA
PI329614	1030.86	NA	NA
PI329617	NA	634.203	1033.99
PI329665	NA	1256.22	1095.76
PI329673	NA	630.98	NA
PI329702	839.154	NA	951.017
PI329710	1056.63	NA	1509.36
PI329841	699.659	626.26	1717.62
PI329843	1105.1	476.653	1078.77
PI329865	1356.62	NA	NA
PI330167	NA	1094.28	NA
PI330168	1354.56	NA	1330.95
PI330169	NA	1012.25	NA
PI330181	427.859	NA	2247.6
PI330182	328.828	NA	NA
PI330185	989.458	NA	1578.8
PI330196	NA	756.933	1112.26
PI337689	1009.09	NA	NA
PI35038	NA	482.28	NA
PI452542	1345.99	NA	NA
PI452544	582.674	NA	995.247
PI452692	809.224	1167.4	1644.2
PI455217	358.427	NA	1368.18
PI505735	NA	1085.1	NA
PI505735*	NA	1036.99	NA
PI513898	NA	932.26	NA
PI521290	NA	506.63	1285.89
PI52606	356.808	286.667	370.03
PI526905	262.135	NA	172.8
PI527045	210.803	NA	NA
PI533792	100.678	NA	771.405
PI533902	234.459	NA	NA
PI533998	120.908	175.877	190.643
PI534165	135.271	830.607	NA
PI535785	NA	627.327	NA
PI535792	154.931	198.24	NA
PI535793	160.838	99.84	NA
PI535794	206.163	NA	398.593
PI540518	129.35	NA	307.627
PI542718	68.1533	125.747	827.133
PI550604	141.908	NA	307.273
PI561840	269.34	NA	328.187
PI562730	NA	510.092	NA
PI562732	1354.06	NA	1627.13
PI562970	724.027	NA	1025.78
PI562971	NA	746.28	NA
PI562981	NA	862.427	NA
PI562985	939.034	973.045	1289.43
PI562991	NA	943.635	NA
PI562994	NA	412.923	NA
PI563002	NA	622.482	NA
PI563009	NA	633.45	NA
PI563196	NA	704.763	NA
PI563329	1255.5	1493.93	1226.15
PI563330	564.311	NA	1014.11
PI563332	713.939	1091.08	1397.14
PI563348	NA	514.485	NA
PI564163	193.701	185.81	NA
PI569097	579.875	875.992	1066.24
PI569148	519.431	NA	1576.09
PI569421	NA	334.863	638.517
PI569422	NA	841.953	848.887
PI569423	NA	947.695	1417.2
PI569427	NA	664.647	868.123
PI569443	NA	814.437	2055.65
PI569446	523.38	NA	1038.47
PI569447	NA	472.7	NA
PI569452	1120.43	988.6	978.117
PI569453	NA	658.43	NA
PI569460	NA	353.275	NA
PI569886	NA	978.02	NA
PI570031	NA	578.243	NA
PI570073	NA	606.742	NA
PI570076	NA	742.452	NA
PI570109	NA	648.553	615.56
PI570145	1227.47	NA	1551.61
PI570393	NA	1634.78	NA
PI576399	276.921	NA	343.403
PI576401	233.521	NA	NA
PI585461	NA	737.97	NA
PI585577	940.161	NA	1092.55
PI593916	99.98	270.87	247.197
PI619838	NA	961.297	944.253
PI641807	372.586	NA	NA
PI641817	NA	321.57	NA
PI642998	NA	243.81	233.503
PI643016	NA	1360.73	758.747
PI653616	NA	800.86	NA
PI655978	139.668	NA	NA
PI655981	149.705	NA	NA
PI655983	NA	617.163	NA
PI656015	342.305	215.755	287.26
PI656065	323.706	NA	NA
PI92270	129.178	176.532	275.82

## Sheet: combined_weight_ave (2)
Accession	overall_averageY1	weight_averageY2	weight_averageY3
PI152694	NA	714.937	363.213
PI152727	NA	937.503	NA
PI152728	NA	1143.54	1496.07
PI152860	NA	2039.81	NA
PI152963	1270.06	NA	1405.54
PI154844	893.916	1407.85	2061.15
PI154844*	NA	NA	1886.27
PI155149	447.43	412.163	NA
PI156018	NA	1217.61	2027.36
PI156203	NA	1596.11	1303.71
PI156268	952.44	NA	1113.24
PI156393	NA	1534.94	1055.59
PI156487	NA	826.293	1529.3
PI157804	161.844	NA	359.557
PI167093	NA	648.288	NA
PI181080	401.56	NA	NA
PI181083	156.655	NA	165.753
PI181899	103.877	NA	183.877
PI196049	1328.03	739.212	1733.15
PI196586	NA	609.97	NA
PI197542	142.551	185.393	NA
PI213900	346.511	NA	NA
PI226096	421.964	NA	NA
PI251672	754.108	NA	760.55
PI253986	184.29	NA	NA
PI255744	NA	925.393	NA
PI297155	189.41	288.203	272.67
PI297155*	NA	NA	314.62
PI300119	295.973	NA	568.807
PI329256	492.504	NA	1628.45
PI329299	828.553	NA	NA
PI329300	969.308	NA	NA
PI329301	613.495	1099.39	1353.39
PI329310	1372.09	NA	2545.69
PI329333	NA	1001.55	NA
PI329351	NA	1080.01	NA
PI329394	939.56	NA	NA
PI329403	1263.73	NA	1211.94
PI329435	110.394	NA	NA
PI329440	NA	754.867	NA
PI329465	NA	439.51	NA
PI329501	NA	399.235	NA
PI329510	NA	1411.02	NA
PI329511	678.764	NA	1412.93
PI329519	441.989	NA	1149.52
PI329569	953.4	1182.38	1239.41
PI329570	1648.07	2029.41	2562.88
PI329584	NA	645.403	930.6
PI329605	NA	651.52	NA
PI329614	1030.86	NA	NA
PI329617	NA	634.203	1033.99
PI329665	NA	1256.22	1095.76
PI329673	NA	630.98	NA
PI329702	839.154	NA	951.017
PI329710	1056.63	NA	1509.36
PI329841	699.659	626.26	1717.62
PI329843	1105.1	476.653	1078.77
PI329865	1356.62	NA	NA
PI330167	NA	1094.28	NA
PI330168	1354.56	NA	1330.95
PI330169	NA	1012.25	NA
PI330181	427.859	NA	2247.6
PI330182	328.828	NA	NA
PI330185	989.458	NA	1578.8
PI330196	NA	756.933	1112.26
PI337689	1009.09	NA	NA
PI35038	NA	482.28	NA
PI452542	1345.99	NA	NA
PI452544	582.674	NA	995.247
PI452692	809.224	1167.4	1644.2
PI455217	358.427	NA	1368.18
PI505735	NA	1085.1	NA
PI505735*	NA	1036.99	NA
PI513898	NA	932.26	NA
PI521290	NA	506.63	1285.89
PI52606	356.808	286.667	370.03
PI526905	262.135	NA	172.8
PI527045	210.803	NA	NA
PI533792	100.678	NA	771.405
PI533902	234.459	NA	NA
PI533998	120.908	175.877	190.643
PI534165	135.271	830.607	NA
PI535785	NA	627.327	NA
PI535792	154.931	198.24	NA
PI535793	160.838	99.84	NA
PI535794	206.163	NA	398.593
PI540518	129.35	NA	307.627
PI542718	68.1533	125.747	827.133
PI550604	141.908	NA	307.273
PI561840	269.34	NA	328.187
PI562730	NA	510.092	NA
PI562732	1354.06	NA	1627.13
PI562970	724.027	NA	1025.78
PI562971	NA	746.28	NA
PI562981	NA	862.427	NA
PI562985	939.034	973.045	1289.43
PI562991	NA	943.635	NA
PI562994	NA	412.923	NA
PI563002	NA	622.482	NA
PI563009	NA	633.45	NA
PI563196	NA	704.763	NA
PI563329	1255.5	1493.93	1226.15
PI563330	564.311	NA	1014.11
PI563332	713.939	1091.08	1397.14
PI563348	NA	514.485	NA
PI564163	193.701	185.81	NA
PI569097	579.875	875.992	1066.24
PI569148	519.431	NA	1576.09
PI569421	NA	334.863	638.517
PI569422	NA	841.953	848.887
PI569423	NA	947.695	1417.2
PI569427	NA	664.647	868.123
PI569443	NA	814.437	2055.65
PI569446	523.38	NA	1038.47
PI569447	NA	472.7	NA
PI569452	1120.43	988.6	978.117
PI569453	NA	658.43	NA
PI569460	NA	353.275	NA
PI569886	NA	978.02	NA
PI570031	NA	578.243	NA
PI570073	NA	606.742	NA
PI570076	NA	742.452	NA
PI570109	NA	648.553	615.56
PI570145	1227.47	NA	1551.61
PI570393	NA	1634.78	NA
PI576399	276.921	NA	343.403
PI576401	233.521	NA	NA
PI585461	NA	737.97	NA
PI585577	940.161	NA	1092.55
PI593916	99.98	270.87	247.197
PI619838	NA	961.297	944.253
PI641807	372.586	NA	NA
PI641817	NA	321.57	NA
PI642998	NA	243.81	233.503
PI643016	NA	1360.73	758.747
PI653616	NA	800.86	NA
PI655978	139.668	NA	NA
PI655981	149.705	NA	NA
PI655983	NA	617.163	NA
PI656015	342.305	215.755	287.26
PI656065	323.706	NA	NA
PI92270	129.178	176.532	275.82

## Sheet: minus singles
Accession	overall_averageY1	weight_averageY2	weight_averageY3
PI152694	NA	714.937	363.213
PI152728	NA	1143.54	1496.07
PI152963	1270.06	NA	1405.54
PI154844	893.916	1407.85	2061.15
PI155149	447.43	412.163	NA
PI156018	NA	1217.61	2027.36
PI156203	NA	1596.11	1303.71
PI156268	952.44	NA	1113.24
PI156393	NA	1534.94	1055.59
PI156487	NA	826.293	1529.3
PI157804	161.844	NA	359.557
PI181083	156.655	NA	165.753
PI181899	103.877	NA	183.877
PI196049	1328.03	739.212	1733.15
PI197542	142.551	185.393	NA
PI251672	754.108	NA	760.55
PI297155	189.41	288.203	272.67
PI300119	295.973	NA	568.807
PI329256	492.504	NA	1628.45
PI329301	613.495	1099.39	1353.39
PI329310	1372.09	NA	2545.69
PI329403	1263.73	NA	1211.94
PI329511	678.764	NA	1412.93
PI329519	441.989	NA	1149.52
PI329569	953.4	1182.38	1239.41
PI329570	1648.07	2029.41	2562.88
PI329584	NA	645.403	930.6
PI329617	NA	634.203	1033.99
PI329665	NA	1256.22	1095.76
PI329702	839.154	NA	951.017
PI329710	1056.63	NA	1509.36
PI329841	699.659	626.26	1717.62
PI329843	1105.1	476.653	1078.77
PI330168	1354.56	NA	1330.95
PI330181	427.859	NA	2247.6
PI330185	989.458	NA	1578.8
PI330196	NA	756.933	1112.26
PI452544	582.674	NA	995.247
PI452692	809.224	1167.4	1644.2
PI455217	358.427	NA	1368.18
PI521290	NA	506.63	1285.89
PI52606	356.808	286.667	370.03
PI526905	262.135	NA	172.8
PI533792	100.678	NA	771.405
PI533998	120.908	175.877	190.643
PI534165	135.271	830.607	NA
PI535792	154.931	198.24	NA
PI535793	160.838	99.84	NA
PI535794	206.163	NA	398.593
PI540518	129.35	NA	307.627
PI542718	68.1533	125.747	827.133
PI550604	141.908	NA	307.273
PI561840	269.34	NA	328.187
PI562732	1354.06	NA	1627.13
PI562970	724.027	NA	1025.78
PI562985	939.034	973.045	1289.43
PI563329	1255.5	1493.93	1226.15
PI563330	564.311	NA	1014.11
PI563332	713.939	1091.08	1397.14
PI564163	193.701	185.81	NA
PI569097	579.875	875.992	1066.24
PI569148	519.431	NA	1576.09
PI569421	NA	334.863	638.517
PI569422	NA	841.953	848.887
PI569423	NA	947.695	1417.2
PI569427	NA	664.647	868.123
PI569443	NA	814.437	2055.65
PI569446	523.38	NA	1038.47
PI569452	1120.43	988.6	978.117
PI570109	NA	648.553	615.56
PI570145	1227.47	NA	1551.61
PI576399	276.921	NA	343.403
PI585577	940.161	NA	1092.55
PI593916	99.98	270.87	247.197
PI619838	NA	961.297	944.253
PI642998	NA	243.81	233.503
PI643016	NA	1360.73	758.747
PI656015	342.305	215.755	287.26
PI92270	129.178	176.532	275.82

## Sheet: singles
Accession	overall_averageY1	weight_averageY2	weight_averageY3
PI152727	NA	937.503	NA
PI152860	NA	2039.81	NA
PI154844*	NA	NA	1886.27
PI167093	NA	648.288	NA
PI181080	401.56	NA	NA
PI196586	NA	609.97	NA
PI213900	346.511	NA	NA
PI226096	421.964	NA	NA
PI253986	184.29	NA	NA
PI255744	NA	925.393	NA
PI297155*	NA	NA	314.62
PI329299	828.553	NA	NA
PI329300	969.308	NA	NA
PI329333	NA	1001.55	NA
PI329351	NA	1080.01	NA
PI329394	939.56	NA	NA
PI329435	110.394	NA	NA
PI329440	NA	754.867	NA
PI329465	NA	439.51	NA
PI329501	NA	399.235	NA
PI329510	NA	1411.02	NA
PI329605	NA	651.52	NA
PI329614	1030.86	NA	NA
PI329673	NA	630.98	NA
PI329865	1356.62	NA	NA
PI330167	NA	1094.28	NA
PI330169	NA	1012.25	NA
PI330182	328.828	NA	NA
PI337689	1009.09	NA	NA
PI35038	NA	482.28	NA
PI452542	1345.99	NA	NA
PI505735	NA	1085.1	NA
PI505735*	NA	1036.99	NA
PI513898	NA	932.26	NA
PI527045	210.803	NA	NA
PI533902	234.459	NA	NA
PI535785	NA	627.327	NA
PI562730	NA	510.092	NA
PI562971	NA	746.28	NA
PI562981	NA	862.427	NA
PI562991	NA	943.635	NA
PI562994	NA	412.923	NA
PI563002	NA	622.482	NA
PI563009	NA	633.45	NA
PI563196	NA	704.763	NA
PI563348	NA	514.485	NA
PI569447	NA	472.7	NA
PI569453	NA	658.43	NA
PI569460	NA	353.275	NA
PI569886	NA	978.02	NA
PI570031	NA	578.243	NA
PI570073	NA	606.742	NA
PI570076	NA	742.452	NA
PI570393	NA	1634.78	NA
PI576401	233.521	NA	NA
PI585461	NA	737.97	NA
PI641807	372.586	NA	NA
PI641817	NA	321.57	NA
PI653616	NA	800.86	NA
PI655978	139.668	NA	NA
PI655981	149.705	NA	NA
PI655983	NA	617.163	NA
PI656065	323.706	NA	NA

## Sheet: overal ave
Accession	overall_averageY1	weight_averageY2	weight_averageY3	Accession average
PI152694	NA	714.937	363.213	539.075
PI152727	NA	937.503	NA	937.503
PI152728	NA	1143.54	1496.07	1319.81
PI152860	NA	2039.81	NA	2039.81
PI152963	1270.06	NA	1405.54	1337.8
PI154844	893.916	1407.85	2061.15	1454.3
PI154844*	NA	NA	1886.27	1886.27
PI155149	447.43	412.163	NA	429.797
PI156018	NA	1217.61	2027.36	1622.48
PI156203	NA	1596.11	1303.71	1449.91
PI156268	952.44	NA	1113.24	1032.84
PI156393	NA	1534.94	1055.59	1295.27
PI156487	NA	826.293	1529.3	1177.8
PI157804	161.844	NA	359.557	260.7
PI167093	NA	648.288	NA	648.288
PI181080	401.56	NA	NA	401.56
PI181083	156.655	NA	165.753	161.204
PI181899	103.877	NA	183.877	143.877
PI196049	1328.03	739.212	1733.15	1266.8
PI196586	NA	609.97	NA	609.97
PI197542	142.551	185.393	NA	163.972
PI213900	346.511	NA	NA	346.511
PI226096	421.964	NA	NA	421.964
PI251672	754.108	NA	760.55	757.329
PI253986	184.29	NA	NA	184.29
PI255744	NA	925.393	NA	925.393
PI297155	189.41	288.203	272.67	250.094
PI297155*	NA	NA	314.62	314.62
PI300119	295.973	NA	568.807	432.39
PI329256	492.504	NA	1628.45	1060.48
PI329299	828.553	NA	NA	828.553
PI329300	969.308	NA	NA	969.308
PI329301	613.495	1099.39	1353.39	1022.09
PI329310	1372.09	NA	2545.69	1958.89
PI329333	NA	1001.55	NA	1001.55
PI329351	NA	1080.01	NA	1080.01
PI329394	939.56	NA	NA	939.56
PI329403	1263.73	NA	1211.94	1237.83
PI329435	110.394	NA	NA	110.394
PI329440	NA	754.867	NA	754.867
PI329465	NA	439.51	NA	439.51
PI329501	NA	399.235	NA	399.235
PI329510	NA	1411.02	NA	1411.02
PI329511	678.764	NA	1412.93	1045.85
PI329519	441.989	NA	1149.52	795.756
PI329569	953.4	1182.38	1239.41	1125.06
PI329570	1648.07	2029.41	2562.88	2080.12
PI329584	NA	645.403	930.6	788.002
PI329605	NA	651.52	NA	651.52
PI329614	1030.86	NA	NA	1030.86
PI329617	NA	634.203	1033.99	834.095
PI329665	NA	1256.22	1095.76	1175.99
PI329673	NA	630.98	NA	630.98
PI329702	839.154	NA	951.017	895.085
PI329710	1056.63	NA	1509.36	1283
PI329841	699.659	626.26	1717.62	1014.51
PI329843	1105.1	476.653	1078.77	886.841
PI329865	1356.62	NA	NA	1356.62
PI330167	NA	1094.28	NA	1094.28
PI330168	1354.56	NA	1330.95	1342.75
PI330169	NA	1012.25	NA	1012.25
PI330181	427.859	NA	2247.6	1337.73
PI330182	328.828	NA	NA	328.828
PI330185	989.458	NA	1578.8	1284.13
PI330196	NA	756.933	1112.26	934.597
PI337689	1009.09	NA	NA	1009.09
PI35038	NA	482.28	NA	482.28
PI452542	1345.99	NA	NA	1345.99
PI452544	582.674	NA	995.247	788.96
PI452692	809.224	1167.4	1644.2	1206.94
PI455217	358.427	NA	1368.18	863.303
PI505735	NA	1085.1	NA	1085.1
PI505735*	NA	1036.99	NA	1036.99
PI513898	NA	932.26	NA	932.26
PI521290	NA	506.63	1285.89	896.26
PI52606	356.808	286.667	370.03	337.835
PI526905	262.135	NA	172.8	217.468
PI527045	210.803	NA	NA	210.803
PI533792	100.678	NA	771.405	436.042
PI533902	234.459	NA	NA	234.459
PI533998	120.908	175.877	190.643	162.476
PI534165	135.271	830.607	NA	482.939
PI535785	NA	627.327	NA	627.327
PI535792	154.931	198.24	NA	176.586
PI535793	160.838	99.84	NA	130.339
PI535794	206.163	NA	398.593	302.378
PI540518	129.35	NA	307.627	218.488
PI542718	68.1533	125.747	827.133	340.344
PI550604	141.908	NA	307.273	224.591
PI561840	269.34	NA	328.187	298.763
PI562730	NA	510.092	NA	510.092
PI562732	1354.06	NA	1627.13	1490.59
PI562970	724.027	NA	1025.78	874.902
PI562971	NA	746.28	NA	746.28
PI562981	NA	862.427	NA	862.427
PI562985	939.034	973.045	1289.43	1067.17
PI562991	NA	943.635	NA	943.635
PI562994	NA	412.923	NA	412.923
PI563002	NA	622.482	NA	622.482
PI563009	NA	633.45	NA	633.45
PI563196	NA	704.763	NA	704.763
PI563329	1255.5	1493.93	1226.15	1325.19
PI563330	564.311	NA	1014.11	789.212
PI563332	713.939	1091.08	1397.14	1067.38
PI563348	NA	514.485	NA	514.485
PI564163	193.701	185.81	NA	189.755
PI569097	579.875	875.992	1066.24	840.704
PI569148	519.431	NA	1576.09	1047.76
PI569421	NA	334.863	638.517	486.69
PI569422	NA	841.953	848.887	845.42
PI569423	NA	947.695	1417.2	1182.45
PI569427	NA	664.647	868.123	766.385
PI569443	NA	814.437	2055.65	1435.04
PI569446	523.38	NA	1038.47	780.927
PI569447	NA	472.7	NA	472.7
PI569452	1120.43	988.6	978.117	1029.05
PI569453	NA	658.43	NA	658.43
PI569460	NA	353.275	NA	353.275
PI569886	NA	978.02	NA	978.02
PI570031	NA	578.243	NA	578.243
PI570073	NA	606.742	NA	606.742
PI570076	NA	742.452	NA	742.452
PI570109	NA	648.553	615.56	632.057
PI570145	1227.47	NA	1551.61	1389.54
PI570393	NA	1634.78	NA	1634.78
PI576399	276.921	NA	343.403	310.162
PI576401	233.521	NA	NA	233.521
PI585461	NA	737.97	NA	737.97
PI585577	940.161	NA	1092.55	1016.36
PI593916	99.98	270.87	247.197	206.016
PI619838	NA	961.297	944.253	952.775
PI641807	372.586	NA	NA	372.586
PI641817	NA	321.57	NA	321.57
PI642998	NA	243.81	233.503	238.657
PI643016	NA	1360.73	758.747	1059.74
PI653616	NA	800.86	NA	800.86
PI655978	139.668	NA	NA	139.668
PI655981	149.705	NA	NA	149.705
PI655983	NA	617.163	NA	617.163
PI656015	342.305	215.755	287.26	281.773
PI656065	323.706	NA	NA	323.706
PI92270	129.178	176.532	275.82	193.843

## Sheet: 3 year plants
Accession	overall_averageY1	weight_averageY2	weight_averageY3
PI154844	893.916	1407.85	2061.15
PI196049	1328.03	739.212	1733.15
PI297155	189.41	288.203	272.67
PI329301	613.495	1099.39	1353.39
PI329569	953.4	1182.38	1239.41
PI329570	1648.07	2029.41	2562.88
PI329841	699.659	626.26	1717.62
PI329843	1105.1	476.653	1078.77
PI452692	809.224	1167.4	1644.2
PI52606	356.808	286.667	370.03
PI533998	120.908	175.877	190.643
PI542718	68.1533	125.747	827.133
PI562985	939.034	973.045	1289.43
PI563329	1255.5	1493.93	1226.15
PI563332	713.939	1091.08	1397.14
PI569097	579.875	875.992	1066.24
PI569452	1120.43	988.6	978.117
PI593916	99.98	270.87	247.197
PI656015	342.305	215.755	287.26
PI92270	129.178	176.532	275.82

[truncated: 1 more sheets: Sheet10 (2)]
