# Supplementary material for: MINE: maximally informative next experiment—toward a new GWAS experimental design and methodology
Source: G3 (Bethesda). 2025 Jul 18;15(9):jkaf163. doi: 10.1093/g3journal/jkaf163 (PMC12405896; doi:10.1093/g3journal/jkaf163)
Supplement: jkaf163_Supplementary_Data [file jkaf163_supplementary_data.zip › Table_S2_G3-2025-406036.xlsx]

## Sheet: Sheet1
			Table S1
		Genes and regions that are considered having significant effects on log dry weight of canopy based on all of the available GWAS data from Kresovich and Year 1, Year 2, and Year 3 from Wellbrook Farm. The columns from left to right are the gene ID or Sobic number in Sorghum bicolor, Annotation from Phytozome, Web address of reference to the same gene in a previous GWAS, journal reference to the sa…
	Sobic number	Annotation	Reference	Journal of reference	Function class
	Sobic.001G063600	(1 of 2) PTHR24349//PTHR24349:SF161 - SERINE/THREONINE-PROTEIN KINASE // CALCIUM-DEPENDENT PROTEIN KINASE 1-RELATED
	Sobic.001G064000	(1 of 68) PF07762 - Protein of unknown function (DUF1618) (DUF1618)
	Sobic.001G064400
	Sobic.001G064900	(1 of 1) PTHR19957:SF69 - SYNTAXIN-121-RELATED
	Sobic.001G063500	(1 of 27) PF02469 - Fasciclin domain (Fasciclin)
	Sobic.001G063700	weakly similar to Expressed protein
	Sobic.001G063800	(1 of 2) PTHR11306 - NIEMANN PICK TYPE C2 PROTEIN NPC2-RELATED
	Sobic.001G063900	(1 of 2) PTHR14155//PTHR14155:SF90 - RING FINGER DOMAIN-CONTAINING // SUBFAMILY NOT NAMED
	Sobic.001G064200
	Sobic.001G064300	(1 of 68) PF07762 - Protein of unknown function (DUF1618) (DUF1618)
	Sobic.001G064500	(1 of 1) PTHR24078//PTHR24078:SF196 - DNAJ HOMOLOG SUBFAMILY C MEMBER // SUBFAMILY NOT NAMED
	Sobic.001G064600	(1 of 1) PTHR32295//PTHR32295:SF12 - FAMILY NOT NAMED // PROTEIN IQ-DOMAIN 15-RELATED
	Sobic.001G064700	(1 of 47) PF00069//PF08263//PF13855 - Protein kinase domain (Pkinase) // Leucine rich repeat N-terminal domain (LRRNT_2) // Leucine rich repeat (LRR_8)
	Sobic.001G064800
	Sobic.001G065900	(1 of 4) PTHR11260//PTHR11260:SF174 - GLUTATHIONE S-TRANSFERASE, GST, SUPERFAMILY, GST DOMAIN CONTAINING // GLUTATHIONE S-TRANSFERASE U19-RELATED
	Sobic.001G065400
	Sobic.001G066000	(1 of 2) PTHR11260//PTHR11260:SF234 - GLUTATHIONE S-TRANSFERASE, GST, SUPERFAMILY, GST DOMAIN CONTAINING // SUBFAMILY NOT NAMED	https://bmcgenomics.biomedcentral.com/articles/10.1186/s12864-016-3360-4	BMC genomics, 17, 2016	Related to dhurrin metabolism in the developing grain
	Sobic.001G066400
	Sobic.001G066600	(1 of 1) PTHR13068:SF6 - MITOCHONDRIAL TRANSCRIPTION TERMINATION FACTOR FAMILY PROTEIN	https://bmcgenomics.biomedcentral.com/articles/10.1186/s12864-016-3360-4	BMC genomics, 17, 2016	Related to dhurrin metabolism in the developing of grain
	Sobic.001G065000	(1 of 1) PTHR12975 - TRANSPORT PROTEIN TRAPP
	Sobic.001G065100	(1 of 1) K10609 - cullin 4 (CUL4)
	Sobic.001G065150
	Sobic.001G065200	(1 of 1) PTHR31476//PTHR31476:SF13 - FAMILY NOT NAMED // GROUP II INTRON SPLICING PROTEIN WTF9
	Sobic.001G065300	(1 of 1) PTHR11390//PTHR11390:SF25 - PROKARYOTIC DNA TOPOISOMERASE // SUBFAMILY NOT NAMED
	Sobic.001G065500	similar to Expressed protein
	Sobic.001G065600	(1 of 2) PTHR10578//PTHR10578:SF80 - S -2-HYDROXY-ACID OXIDASE-RELATED // SUBFAMILY NOT NAMED
	Sobic.001G065700	(1 of 2) K13344 - peroxin-13 (PEX13)
	Sobic.001G065800	(1 of 4) PTHR11260//PTHR11260:SF174 - GLUTATHIONE S-TRANSFERASE, GST, SUPERFAMILY, GST DOMAIN CONTAINING // GLUTATHIONE S-TRANSFERASE U19-RELATED
	Sobic.001G066100	(1 of 20) PF03634 - TCP family transcription factor (TCP)
	Sobic.001G066300	(1 of 1) PTHR10926//PTHR10926:SF29 - CELL CYCLE CONTROL PROTEIN 50 // ALA-INTERACTING SUBUNIT 2-RELATED
	Sobic.001G066500	(1 of 2) PTHR15835:SF6 - F20D23.9 PROTEIN
	Sobic.001G111366	(1 of 2) PTHR24423:SF519 - PHYTOCHROME A
	Sobic.001G111432
	Sobic.001G111650
	Sobic.001G110900	(1 of 1) PTHR10641:SF665 - MYB TRANSCRIPTION FACTOR
	Sobic.001G110950
	Sobic.001G111000	(1 of 2) PTHR11999//PTHR11999:SF86 - GROUP II PYRIDOXAL-5-PHOSPHATE DECARBOXYLASE // SUBFAMILY NOT NAMED
	Sobic.001G111150	(1 of 3) PTHR11654//PTHR11654:SF153 - OLIGOPEPTIDE TRANSPORTER-RELATED // SUBFAMILY NOT NAMED
	Sobic.001G111300	(1 of 1203) 2.7.11.1 - Non-specific serine/threonine protein kinase / Threonine-specific protein kinase
	Sobic.001G111500	(1 of 1) K12120 - phytochrome A (PHYA)
	Sobic.001G111600	(1 of 1) PTHR24058:SF23 - SERINE/THREONINE KINASE-RELATED
	Sobic.001G111900
	Sobic.001G112200	(1 of 15) PF14547 - Hydrophobic seed protein (Hydrophob_seed)
	Sobic.001G112350
	Sobic.001G112500	(1 of 1) PTHR31948//PTHR31948:SF16 - FAMILY NOT NAMED // ZINC-FINGER HOMEODOMAIN PROTEIN 14	https://www.frontiersin.org/journals/plant-science/articles/10.3389/fpls.2020.551305/full	Frontiers in Plant Science, 11, 2020	Biomass related traits
	Sobic.001G112550	(1 of 2) PTHR31669:SF54 - PROTEIN FAR1-RELATED SEQUENCE 5
	Sobic.001G111700	(1 of 2) PTHR11614//PTHR11614:SF97 - PHOSPHOLIPASE-RELATED // SUBFAMILY NOT NAMED
	Sobic.001G111800	(1 of 2) 4.6.1.15 - FAD-AMP lyase (cyclizing) / FMN cyclase
	Sobic.001G111850
	Sobic.001G112000	(1 of 2) 2.7.1.28 - Triokinase / Triose kinase
	Sobic.001G112100	(1 of 1) PTHR19321//PTHR19321:SF14 - PROTEIN REGULATOR OF CYTOKINESIS 1 PRC1-RELATED // SUBFAMILY NOT NAMED
	Sobic.001G112250
	Sobic.001G112300	(1 of 1) PTHR23050//PTHR23050:SF203 - CALCIUM BINDING PROTEIN // SUBFAMILY NOT NAMED
	Sobic.001G112400	(1 of 1) K02258 - cytochrome c oxidase assembly protein subunit 11 (COX11)
	Sobic.001G112600	(1 of 1) PTHR11937//PTHR11937:SF210 - ACTIN // SUBFAMILY NOT NAMED
	Sobic.001G112700	(1 of 2) K01658 - anthranilate synthase component II (trpG)
	Sobic.001G112800
	Sobic.001G112900	(1 of 4) PF05542 - Protein of unknown function (DUF760) (DUF760)
	Sobic.001G113000	(1 of 3) 6.1.1.22 - Asparagine--tRNA ligase / Asparaginyl-tRNA synthetase
	Sobic.001G113200	(1 of 1) PTHR24423:SF517 - HISTIDINE KINASE 4
	Sobic.001G133100	(1 of 18) PF00161 - Ribosome inactivating protein (RIP)
	Sobic.001G133200
	Sobic.001G133400
	Sobic.001G133532
	Sobic.001G133800	(1 of 303) PF00646 - F-box domain (F-box)
	Sobic.001G134000
	Sobic.001G132800	(1 of 1) PTHR24349:SF167 - CALCIUM-DEPENDENT PROTEIN KINASE 10-RELATED
	Sobic.001G132900	(1 of 1) PTHR37736//PTHR37736:SF1 - FAMILY NOT NAMED // GENOMIC DNA, CHROMOSOME 3, P1 CLONE:MSD24
	Sobic.001G133000	similar to Putative uncharacterized protein
	Sobic.001G133300
	Sobic.001G133466
	Sobic.001G133600	(1 of 303) PF00646 - F-box domain (F-box)
	Sobic.001G143800
	Sobic.001G143850
	Sobic.001G144100	(1 of 16) PF07911 - Protein of unknown function (DUF1677) (DUF1677)
	Sobic.001G144300	(1 of 1) PTHR13256//PTHR13256:SF44 - N-ACETYLTRANSFERASE 9 // SUBFAMILY NOT NAMED
	Sobic.001G144700	(1 of 77) PF14368 - Probable lipid transfer (LTP_2)
	Sobic.001G144800	(1 of 77) PF14368 - Probable lipid transfer (LTP_2)
	Sobic.001G143200	(1 of 1) PTHR13439//PTHR13439:SF17 - CT120 PROTEIN // SUBFAMILY NOT NAMED
	Sobic.001G143300	(1 of 2) PTHR24073//PTHR24073:SF570 - FAMILY NOT NAMED // RAS-RELATED PROTEIN RABF2A-RELATED
	Sobic.001G143400	(1 of 1) PTHR33492:SF2 - HOMEODOMAIN-LIKE SUPERFAMILY PROTEIN-RELATED
	Sobic.001G143500	(1 of 2) PTHR24356//PTHR24356:SF215 - SERINE/THREONINE-PROTEIN KINASE // SUBFAMILY NOT NAMED
	Sobic.001G143600	(1 of 1) PTHR10663//PTHR10663:SF131 - GUANYL-NUCLEOTIDE EXCHANGE FACTOR // SUBFAMILY NOT NAMED
	Sobic.001G143700	(1 of 7) PF00190 - Cupin (Cupin_1)
	Sobic.001G143900
	Sobic.001G144001
	Sobic.001G144150
	Sobic.001G144200	(1 of 33) PF04570 - zinc-finger of the FCS-type, C2-C2 (zf-FLZ)
	Sobic.001G144400	(1 of 1) PTHR13256//PTHR13256:SF41 - N-ACETYLTRANSFERASE 9 // SUBFAMILY NOT NAMED
	Sobic.001G144600	(1 of 1) K15175 - parafibromin (CDC73)
	Sobic.001G144900	(1 of 7) PF00190 - Cupin (Cupin_1)
	Sobic.001G145000	(1 of 1) PTHR10682:SF10 - FI03258P
	Sobic.001G178200
	Sobic.001G178900	(1 of 25) PF04520 - Senescence regulator (Senescence_reg)
	Sobic.001G179100	(1 of 1) PTHR32429:SF9 - POST-ILLUMINATION CHLOROPHYLL FLUORESCENCE INCREASE PROTEIN
	Sobic.001G178100	(1 of 1) K10047 - inositol-phosphate phosphatase / L-galactose 1-phosphate phosphatase (VTC4)
	Sobic.001G178250
	Sobic.001G178300	(1 of 1) PTHR10887:SF366 - DNA-BINDING PROTEIN-RELATED
	Sobic.001G178400	(1 of 1) PTHR22594//PTHR22594:SF35 - ASPARTYL/LYSYL-TRNA SYNTHETASE // LYSINE--TRNA LIGASE
	Sobic.001G178500	(1 of 1) K02965 - small subunit ribosomal protein S19 (RP-S19, rpsS)
	Sobic.001G178600	(1 of 1) PTHR23339 - TYROSINE SPECIFIC PROTEIN PHOSPHATASE AND DUAL SPECIFICITY PROTEIN PHOSPHATASE
	Sobic.001G178700	(1 of 1) PTHR23155//PTHR23155:SF499 - LEUCINE-RICH REPEAT-CONTAINING PROTEIN // SUBFAMILY NOT NAMED
	Sobic.001G178800
	Sobic.001G179000	(1 of 2) K03014 - DNA-directed RNA polymerases I, II, and III subunit RPABC2 (RPB6, POLR2F)
	Sobic.001G179200	(1 of 1) PTHR10994:SF69 - PROLINE-RICH PROTEIN 18
	Sobic.001G207666
	Sobic.001G207900
	Sobic.001G207400	(1 of 1) PTHR19845//PTHR19845:SF4 - KATANIN P80 SUBUNIT // SUBFAMILY NOT NAMED
	Sobic.001G207500	(1 of 1) K15685 - E3 ubiquitin-protein ligase Hakai [EC:6.3.2.19] (CBLL1)
	Sobic.001G207600	(1 of 2) PTHR19241//PTHR19241:SF271 - ATP-BINDING CASSETTE TRANSPORTER // SUBFAMILY NOT NAMED
	Sobic.001G207633	weakly similar to Putative uncharacterized protein
	Sobic.001G207700	(1 of 1) PTHR31343//PTHR31343:SF3 - FAMILY NOT NAMED // GB|AAD11584.1
	Sobic.001G207800	(1 of 1) PTHR22911 - ACYL-MALONYL CONDENSING ENZYME-RELATED
	Sobic.001G208000	(1 of 2) PTHR23273//PTHR23273:SF10 - REPLICATION FACTOR A 1, RFA1 // SUBFAMILY NOT NAMED
	Sobic.001G213500	Predicted protein
	Sobic.001G214100	(1 of 1) PTHR37706:SF1 - GENOMIC DNA, CHROMOSOME 3, P1 CLONE: MSJ11
	Sobic.001G214400
	Sobic.001G213400	(1 of 1) K06950 - uncharacterized protein (K06950)
	Sobic.001G213666	(1 of 14) PTHR12606:SF14 - CYSTEINE-TYPE PEPTIDASE
	Sobic.001G213832
	Sobic.001G214000	(1 of 1) PTHR14950//PTHR14950:SF31 - HELICASE-RELATED // SUBFAMILY NOT NAMED
	Sobic.001G214200	(1 of 2) PTHR20932//PTHR20932:SF14 - LOC443603 PROTEIN-RELATED // SUBFAMILY NOT NAMED
	Sobic.001G214900	(1 of 12) PF13041//PF13812 - PPR repeat family (PPR_2) // Pentatricopeptide repeat domain (PPR_3)
	Sobic.001G215201
	Sobic.001G215500	similar to Putative uncharacterized protein
	Sobic.001G214600	(1 of 1) PTHR18929//PTHR18929:SF92 - PROTEIN DISULFIDE ISOMERASE // ENDOPLASMIC RETICULUM RESIDENT PROTEIN 27
	Sobic.001G214800	(1 of 1) K12824 - transcription elongation regulator 1 (TCERG1, CA150)
	Sobic.001G215000	(1 of 2) PTHR11877//PTHR11877:SF25 - HYDROXYMETHYLGLUTARYL-COA SYNTHASE // SUBFAMILY NOT NAMED
	Sobic.001G215100
	Sobic.001G215300	(1 of 1) PTHR11751//PTHR11751:SF388 - SUBGROUP I AMINOTRANSFERASE RELATED // SUBFAMILY NOT NAMED
	Sobic.001G215400	(1 of 23) PF00646//PF08268 - F-box domain (F-box) // F-box associated domain (FBA_3)
	Sobic.001G215600	(1 of 1) PTHR13878//PTHR13878:SF46 - GULONOLACTONE OXIDASE // SUBFAMILY NOT NAMED
	Sobic.001G215700
	Sobic.001G240900	(1 of 37) PF04844 - Transcriptional repressor, ovate (Ovate)
	Sobic.001G241000	(1 of 2) PTHR31174:SF7 - LEA PROTEIN-RELATED
	Sobic.001G241150	(1 of 2) PTHR27000:SF7 - F16P17.10 PROTEIN
	Sobic.001G241401
	Sobic.001G241500	(1 of 37) KOG1987 - Speckle-type POZ protein SPOP and related proteins with TRAF, MATH and BTB/POZ domains
	Sobic.001G241700	(1 of 110) K10523 - speckle-type POZ protein (SPOP)
	Sobic.001G241100	(1 of 1) PTHR15439//PTHR15439:SF7 - RETINOBLASTOMA-BINDING PROTEIN 6 // DWNN DOMAIN-CONTAINING PROTEIN
	Sobic.001G241200	(1 of 1) PTHR23257//PTHR23257:SF335//PTHR23257:SF431 - SERINE-THREONINE PROTEIN KINASE // SUBFAMILY NOT NAMED // DUAL SPECIFICITY PROTEIN KINASE ZAK2-RELATED	https://bmcgenomics.biomedcentral.com/articles/10.1186/s12864-020-6538-8	BMC genomics, 21, 2020	Grain quality variation
	Sobic.001G241300	weakly similar to Expressed protein
	Sobic.001G241600	(1 of 37) KOG1987 - Speckle-type POZ protein SPOP and related proteins with TRAF, MATH and BTB/POZ domains
	Sobic.001G251650
	Sobic.001G252101
	Sobic.001G252200	(1 of 2) K11490 - condensin-2 complex subunit H2 (NCAPH2)
	Sobic.001G252401
	Sobic.001G251500	similar to Calmodulin-binding family protein, putative, expressed
	Sobic.001G251600	(1 of 1) PTHR12197//PTHR12197:SF145 - SET AND MYND DOMAIN CONTAINING // SET DOMAIN-CONTAINING PROTEIN
	Sobic.001G251700	(1 of 1) PTHR11668//PTHR11668:SF247 - SERINE/THREONINE PROTEIN PHOSPHATASE // SUBFAMILY NOT NAMED
	Sobic.001G251750	(1 of 1) K03935 - NADH dehydrogenase (ubiquinone) Fe-S protein 2 (NDUFS2)
	Sobic.001G251800	(1 of 12) PF00646//PF01344 - F-box domain (F-box) // Kelch motif (Kelch_1)
	Sobic.001G251900	(1 of 4) PTHR30231 - DNA POLYMERASE III SUBUNIT EPSILON
	Sobic.001G252000	(1 of 1) PTHR31096//PTHR31096:SF16 - FAMILY NOT NAMED // ACT DOMAIN-CONTAINING PROTEIN	https://www.mdpi.com/2223-7747/13/3/425	Plants, 13(3), 425, 2024	Related to resistance to greenbug
	Sobic.001G252050		https://www.mdpi.com/2223-7747/13/3/425	Plants, 13(3), 425, 2024	Related to resistance to greenbug
	Sobic.001G252151
	Sobic.001G252300	(1 of 2) PTHR31321//PTHR31321:SF12 - FAMILY NOT NAMED // PECTINESTERASE 31
	Sobic.001G271200	(1 of 5) PTHR23155//PTHR23155:SF509 - LEUCINE-RICH REPEAT-CONTAINING PROTEIN // SUBFAMILY NOT NAMED
	Sobic.001G271300	(1 of 5) PTHR23155//PTHR23155:SF509 - LEUCINE-RICH REPEAT-CONTAINING PROTEIN // SUBFAMILY NOT NAMED
	Sobic.001G272100	Predicted protein
	Sobic.001G272200
	Sobic.001G272300
	Sobic.001G271100	(1 of 2) PTHR12565//PTHR12565:SF100 - STEROL REGULATORY ELEMENT-BINDING PROTEIN // SUBFAMILY NOT NAMED
	Sobic.001G271500	(1 of 5) PTHR23155//PTHR23155:SF509 - LEUCINE-RICH REPEAT-CONTAINING PROTEIN // SUBFAMILY NOT NAMED	https://www.mdpi.com/2223-7747/12/12/2344	Plants 12(12), 2023	Related to seed morphology traits
	Sobic.001G271600	(1 of 14) 2.3.1.196 - Benzyl alcohol O-benzoyltransferase
	Sobic.001G271700	(1 of 3) PF03004//PF03017 - Plant transposase (Ptta/En/Spm family) (Transposase_24) // TNP1/EN/SPM transposase (Transposase_23)
	Sobic.001G271801
	Sobic.001G271900
	Sobic.001G272000
	Sobic.001G290832
	Sobic.001G289800	(1 of 2) PTHR15141//PTHR15141:SF52 - TRANSCRIPTION ELONGATION FACTOR B POLYPEPTIDE 3 // BAH AND TFIIS DOMAIN-CONTAINING PROTEIN
	Sobic.001G289900	(1 of 1) PTHR31500//PTHR31500:SF17 - FAMILY NOT NAMED // AT HOOK MOTIF DNA-BINDING FAMILY PROTEIN
	Sobic.001G290000	(1 of 3) PTHR11941//PTHR11941:SF81 - ENOYL-COA HYDRATASE-RELATED // SUBFAMILY NOT NAMED
	Sobic.001G290100	similar to Expressed protein
	Sobic.001G290200	(1 of 2) PTHR23155//PTHR23155:SF511 - LEUCINE-RICH REPEAT-CONTAINING PROTEIN // SUBFAMILY NOT NAMED
	Sobic.001G290300	(1 of 2) PTHR11089:SF29 - P-LOOP CONTAINING NUCLEOSIDE TRIPHOSPHATE HYDROLASES SUPERFAMILY PROTEIN
	Sobic.001G290400	(1 of 1) PTHR31989//PTHR31989:SF51 - FAMILY NOT NAMED // F5D14.30 PROTEIN-RELATED
	Sobic.001G290500	(1 of 1) PF00069//PF13414 - Protein kinase domain (Pkinase) // TPR repeat (TPR_11)
	Sobic.001G290600	(1 of 1) PTHR11817//PTHR11817:SF24 - PYRUVATE KINASE // SUBFAMILY NOT NAMED
	Sobic.001G290700	(1 of 1) K09008 - NADH dehydrogenase [ubiquinone] 1 alpha subcomplex assembly factor 3 (NDUFAF3)
	Sobic.001G290766
	Sobic.001G307800	(1 of 1) PTHR31852//PTHR31852:SF5 - FAMILY NOT NAMED // GB|AAF18257.1
	Sobic.001G308100	(1 of 1) PTHR14155//PTHR14155:SF105 - RING FINGER DOMAIN-CONTAINING // SUBFAMILY NOT NAMED
	Sobic.001G308300	similar to Putative uncharacterized protein
	Sobic.001G308450
	Sobic.001G307900	(1 of 1) K18167 - succinate dehydrogenase assembly factor 1 (SDHAF1)
	Sobic.001G308000	(1 of 2) PTHR13140//PTHR13140:SF402 - MYOSIN // SUBFAMILY NOT NAMED
	Sobic.001G308200	(1 of 1) 1.14.99.45 - Carotene epsilon-monooxygenase / LUT1
	Sobic.001G308350
	Sobic.001G308400	(1 of 1) PTHR13258//PTHR13258:SF0 - UNCHARACTERIZED // COILED-COIL DOMAIN-CONTAINING PROTEIN 132
	Sobic.001G308500	(1 of 1) PTHR12526//PTHR12526:SF354 - GLYCOSYLTRANSFERASE // SUBFAMILY NOT NAMED
	Sobic.001G308600	(1 of 30) PF01190 - Pollen proteins Ole e I like (Pollen_Ole_e_I)
	Sobic.001G308700	(1 of 1) PF03100 - CcmE (CcmE)
	Sobic.001G308800	(1 of 2) 1.20.4.1 - Arsenate reductase (glutaredoxin)
	Sobic.001G308900	(1 of 2) K15691 - E3 ubiquitin-protein ligase RFWD3 [EC:6.3.2.19] (RFWD3)
	Sobic.001G319600	(1 of 3) PTHR11260//PTHR11260:SF214 - GLUTATHIONE S-TRANSFERASE, GST, SUPERFAMILY, GST DOMAIN CONTAINING // SUBFAMILY NOT NAMED
	Sobic.001G319700	(1 of 3) PTHR11260//PTHR11260:SF214 - GLUTATHIONE S-TRANSFERASE, GST, SUPERFAMILY, GST DOMAIN CONTAINING // SUBFAMILY NOT NAMED
	Sobic.001G320101
	Sobic.001G320400	(1 of 27) PF01476 - LysM domain (LysM)
	Sobic.001G319650
	Sobic.001G319800	(1 of 14) 1.14.13.109 - Abieta-7,13-dien-18-ol hydroxylase / CYP720B1
	Sobic.001G319900	(1 of 14) 1.14.13.109 - Abieta-7,13-dien-18-ol hydroxylase / CYP720B1
	Sobic.001G320000	(1 of 1) PTHR10795//PTHR10795:SF428 - PROPROTEIN CONVERTASE SUBTILISIN/KEXIN // SUBFAMILY NOT NAMED
	Sobic.001G320200	(1 of 1) PTHR18896//PTHR18896:SF15 - PHOSPHOLIPASE D // SUBFAMILY NOT NAMED
	Sobic.001G320300	(1 of 1) PTHR11552//PTHR11552:SF108 - GLUCOSE-METHANOL-CHOLINE GMC OXIDOREDUCTASE // SUBFAMILY NOT NAMED
	Sobic.001G320500	Predicted protein
	Sobic.001G327000	(1 of 6) PTHR10706//PTHR10706:SF131 - F-BOX FAMILY PROTEIN // SUBFAMILY NOT NAMED
	Sobic.001G327100	(1 of 6) PTHR10706//PTHR10706:SF131 - F-BOX FAMILY PROTEIN // SUBFAMILY NOT NAMED
	Sobic.001G327400
	Sobic.001G328200	(1 of 2) PTHR12354//PTHR12354:SF10 - INTERFERON-RELATED DEVELOPMENTAL REGULATOR // SUBFAMILY NOT NAMED
	Sobic.001G328350	(1 of 4) PTHR11260//PTHR11260:SF299 - GLUTATHIONE S-TRANSFERASE, GST, SUPERFAMILY, GST DOMAIN CONTAINING // SUBFAMILY NOT NAMED
	Sobic.001G328500	(1 of 1) PTHR31304//PTHR31304:SF1 - FAMILY NOT NAMED // LOB DOMAIN-CONTAINING PROTEIN 39	https://link.springer.com/article/10.1007/s00122-023-04307-z	Theoretical and Applied Genetics, 136, 2023	Related to grain color and tannin content
	Sobic.001G327200
	Sobic.001G327300	(1 of 4) 2.1.1.79 - Cyclopropane-fatty-acyl-phospholipid synthase / Unsaturated-phospholipid methyltransferase
	Sobic.001G327500	(1 of 3) 2.4.2.10 - Orotate phosphoribosyltransferase / Orotidylic acid phosphorylase
	Sobic.001G327700	(1 of 2) PTHR10994//PTHR10994:SF80 - RETICULON // SUBFAMILY NOT NAMED
	Sobic.001G327800	(1 of 1) PTHR30566:SF13 - MECHANOSENSITIVE ION CHANNEL PROTEIN 2, CHLOROPLASTIC
	Sobic.001G327900	(1 of 2) PTHR31636:SF9 - PROTEIN SHORT-ROOT
	Sobic.001G328000	(1 of 1) PTHR13774//PTHR13774:SF19 - PHENAZINE BIOSYNTHESIS PROTEIN // SUBFAMILY NOT NAMED
	Sobic.001G328100	(1 of 147) 1.11.1.7 - Peroxidase / Lactoperoxidase
	Sobic.001G335500	(1 of 3) PTHR10693//PTHR10693:SF25 - RAS GTPASE-ACTIVATING PROTEIN-BINDING PROTEIN // SUBFAMILY NOT NAMED
	Sobic.001G335600	(1 of 3) PTHR10693//PTHR10693:SF25 - RAS GTPASE-ACTIVATING PROTEIN-BINDING PROTEIN // SUBFAMILY NOT NAMED
	Sobic.001G335700
	Sobic.001G336450
	Sobic.001G336800
	Sobic.001G336900	(1 of 6) K17795 - mitochondrial import inner membrane translocase subunit TIM17 (TIM17)
	Sobic.001G334900	(1 of 47) PF07983 - X8 domain (X8)
	Sobic.001G335000	(1 of 1) KOG2962 - Prohibitin-related membrane protease subunits
	Sobic.001G335100	(1 of 26) PF00646//PF08387 - F-box domain (F-box) // FBD (FBD)
	Sobic.001G335201	(1 of 68) 2.1.1.43 - Histone-lysine N-methyltransferase / Protein-lysine N-methyltransferase
	Sobic.001G335300	(1 of 1) K14834 - nucleolar complex protein 3 (NOC3)
	Sobic.001G335400	(1 of 4) PF16136 - Putative nuclear localisation signal (NINJA_B)
	Sobic.001G335800	(1 of 23) PF14309 - Domain of unknown function (DUF4378) (DUF4378)
	Sobic.001G335900	(1 of 1) PTHR14190:SF7 - VACUOLAR PROTEIN SORTING-ASSOCIATED PROTEIN 52 HOMOLOG
	Sobic.001G336050	(1 of 4) K18635 - protein SPIRAL1 and related proteins (SPR1)
	Sobic.001G336200	(1 of 23) 1.14.13.21 - Flavonoid 3'-monooxygenase / Flavonoid 3'-hydroxylase
	Sobic.001G336400
	Sobic.001G336500	(1 of 1) PTHR11054:SF2 - 6-PHOSPHOGLUCONOLACTONASE 1-RELATED
	Sobic.001G336600	(1 of 10) PF04833 - COBRA-like protein (COBRA)
	Sobic.001G336700	(1 of 10) PF04833 - COBRA-like protein (COBRA)
	Sobic.001G404950
	Sobic.001G405150	(1 of 32) PF13837 - Myb/SANT-like DNA-binding domain (Myb_DNA-bind_4)
	Sobic.001G405200	(1 of 32) PF13837 - Myb/SANT-like DNA-binding domain (Myb_DNA-bind_4)
	Sobic.001G405700	similar to Os03g0293100 protein
	Sobic.001G405000	(1 of 1203) 2.7.11.1 - Non-specific serine/threonine protein kinase / Threonine-specific protein kinase
	Sobic.001G405100	(1 of 1) PTHR23083:SF420 - ETO1-LIKE PROTEIN 2-RELATED
	Sobic.001G405300	(1 of 1) 2.7.1.105//3.1.3.46 - 6-phosphofructo-2-kinase / Phosphofructokinase 2 // Fructose-2,6-bisphosphate 2-phosphatase / Fructose-2,6-bisphosphatase
	Sobic.001G405400	similar to Os03g0294100 protein
	Sobic.001G405450
	Sobic.001G405500	(1 of 1) PTHR18968:SF137 - PYRUVATE DECARBOXYLASE 2	https://bmcgenomics.biomedcentral.com/articles/10.1186/s12864-020-6538-8	BMC Genomics, 21, 2020	Related to grain quality variation
	Sobic.001G405600	(1 of 1) K10863 - aprataxin [EC:3.-.-.-] (APTX)
	Sobic.001G405800	(1 of 1) PTHR24078//PTHR24078:SF260 - DNAJ HOMOLOG SUBFAMILY C MEMBER // SUBFAMILY NOT NAMED
	Sobic.001G405900	(1 of 2) K15306 - Ran-binding protein 1 (RANBP1)
	Sobic.001G406000	(1 of 1) PTHR24361:SF390 - F10K1.14 PROTEIN-RELATED
	Sobic.001G406100	(1 of 1) K15100 - solute carrier family 25 (mitochondrial citrate transporter), member 1 (SLC25A1, CTP)
	Sobic.001G406200
	Sobic.001G406300	(1 of 1) PTHR13832//PTHR13832:SF117 - PROTEIN PHOSPHATASE 2C // PROTEIN PHOSPHATASE 2C-LIKE PROTEIN-RELATED
	Sobic.001G453200	(1 of 1) PTHR31561:SF5 - 3-KETOACYL-COA SYNTHASE 5-RELATED
	Sobic.001G453250
	Sobic.001G454200
	Sobic.001G453300	(1 of 1) PTHR12934//PTHR12934:SF11 - 50S RIBOSOMAL PROTEIN L15 // 50S RIBOSOMAL PROTEIN L15, CHLOROPLASTIC
	Sobic.001G453400	(1 of 1) K14832 - ribosome biogenesis protein MAK21 (MAK21, NOC1, CEBPZ)
	Sobic.001G453500	(1 of 2) PF10263 - SprT-like family (SprT-like)
	Sobic.001G453600	(1 of 1) PTHR22600//PTHR22600:SF0 - BETA-HEXOSAMINIDASE // BETA-HEXOSAMINIDASE
	Sobic.001G453700	(1 of 1) PTHR11588//PTHR11588:SF137 - TUBULIN // SUBFAMILY NOT NAMED
	Sobic.001G453800	(1 of 1) PTHR10003//PTHR10003:SF31 - SUPEROXIDE DISMUTASE CU-ZN -RELATED // SUPEROXIDE DISMUTASE [CU-ZN] 3
	Sobic.001G453900	(1 of 1) PTHR10174//PTHR10174:SF125 - RETINALDEHYDE BINDING PROTEIN-RELATED // GENOMIC DNA, CHROMOSOME 3, P1 CLONE: MCB17-RELATED
	Sobic.001G454000	(1 of 1) PTHR19375//PTHR19375:SF101 - HEAT SHOCK PROTEIN 70KDA // HEAT SHOCK 70 KDA PROTEIN 8
	Sobic.001G454100	(1 of 1) PTHR23500:SF70 - SUGAR TRANSPORT PROTEIN 13
	Sobic.001G454301	(1 of 1) PTHR23193 - NUCLEAR PORE COMPLEX PROTEIN NUP
	Sobic.001G454401
	Sobic.001G454500	(1 of 1) PTHR21736//PTHR21736:SF23 - VERNALIZATION-INSENSITIVE PROTEIN 3 // PROTEIN OBERON 4
	Sobic.001G454600	(1 of 16) 3.6.5.5 - Dynamin GTPase
	Sobic.001G454700	similar to Putative uncharacterized protein
	Sobic.001G454800	(1 of 28) 3.2.1.15 - Polygalacturonase / Pectinase
	Sobic.001G525200
	Sobic.001G525300
	Sobic.001G525400	(1 of 22) PF11721 - Di-glucose binding within endoplasmic reticulum (Malectin)
	Sobic.001G525101
	Sobic.001G525500	(1 of 5) PF07714//PF12819 - Protein tyrosine kinase (Pkinase_Tyr) // Carbohydrate-binding protein of the ER (Malectin_like)
	Sobic.001G525600	(1 of 1) PTHR10811//PTHR10811:SF21 - FRINGE-RELATED // SUBFAMILY NOT NAMED
	Sobic.001G525900	(1 of 1) PTHR11850//PTHR11850:SF105 - HOMEOBOX PROTEIN TRANSCRIPTION FACTORS // SUBFAMILY NOT NAMED
	Sobic.001G526000	(1 of 1) PTHR34953//PTHR34953:SF1 - FAMILY NOT NAMED // ALPHA/BETA HYDROLASE RELATED PROTEIN
	Sobic.001G528500
	Sobic.001G528700	(1 of 8) PF01805 - Surp module (Surp)
	Sobic.001G529100	(1 of 1) PTHR21860//PTHR21860:SF2 - UNCHARACTERIZED // GENERAL TRANSCRIPTION FACTOR 3C POLYPEPTIDE 6
	Sobic.001G529400	(1 of 11) K11254 - histone H4 (H4)
	Sobic.001G529500	(1 of 59) PF01535//PF13041//PF13812 - PPR repeat (PPR) // PPR repeat family (PPR_2) // Pentatricopeptide repeat domain (PPR_3)
	Sobic.001G528350	(1 of 2) PTHR21576:SF19 - ARM REPEAT SUPERFAMILY PROTEIN
	Sobic.001G528400	(1 of 2) PTHR31142:SF3 - PROTEIN TOM THREE HOMOLOG 1-RELATED
	Sobic.001G528600	(1 of 21) PF03763 - Remorin, C-terminal region (Remorin_C)
	Sobic.001G528800	(1 of 1) PTHR10926//PTHR10926:SF26 - CELL CYCLE CONTROL PROTEIN 50 // SUBFAMILY NOT NAMED
	Sobic.001G528900	similar to Expressed protein
	Sobic.001G529000	(1 of 1) K13176 - THO complex subunit 7 (THOC7)
	Sobic.001G529200	(1 of 1) PTHR31989//PTHR31989:SF6 - FAMILY NOT NAMED // F12P19.8 PROTEIN
	Sobic.001G529301
	Sobic.001G529600	(1 of 1) PTHR12741:SF12 - CALLOSE SYNTHASE 9
	Sobic.002G021000
	Sobic.002G021200	(1 of 2) K19001 - ATP-dependent DNA helicase (HELLS, DDM1)
	Sobic.002G021700	(1 of 303) PF00646 - F-box domain (F-box)	https://bmcplantbiol.biomedcentral.com/articles/10.1186/s12870-021-03155-7	BMC Plant Biology, 21, 2021	Parasitic plant Striga resistance
	Sobic.002G022000	(1 of 303) PF00646 - F-box domain (F-box)
	Sobic.002G022200	(1 of 303) PF00646 - F-box domain (F-box)
	Sobic.002G022300	(1 of 303) PF00646 - F-box domain (F-box)
	Sobic.002G022400	(1 of 9) K14411 - RNA-binding protein Musashi (MSI)
	Sobic.002G020950
	Sobic.002G021066
	Sobic.002G021132	(1 of 6) PF06404 - Phytosulfokine precursor protein (PSK) (PSK)
	Sobic.002G021300	(1 of 2) PTHR22952//PTHR22952:SF150 - CAMP-RESPONSE ELEMENT BINDING PROTEIN-RELATED // SUBFAMILY NOT NAMED
	Sobic.002G021500
	Sobic.002G021600	(1 of 303) PF00646 - F-box domain (F-box)
	Sobic.002G021900	(1 of 16) PF00069//PF07645//PF13947 - Protein kinase domain (Pkinase) // Calcium-binding EGF domain (EGF_CA) // Wall-associated receptor kinase galacturonan-binding (GUB_WAK_bind)
	Sobic.002G022100
	Sobic.002G022500
	Sobic.002G038300	(1 of 24) KOG0131 - Splicing factor 3b, subunit 4
	Sobic.002G038500	(1 of 3) PTHR12632//PTHR12632:SF9 - TRANSCRIPTION FACTOR NF-Y ALPHA-RELATED // SUBFAMILY NOT NAMED
	Sobic.002G038600	(1 of 35) PF02485 - Core-2/I-Branching enzyme (Branch)
	Sobic.002G038866	(1 of 1) PTHR27001:SF20 - PROTEIN KINASE FAMILY PROTEIN
	Sobic.002G039000	(1 of 2) PTHR11306 - NIEMANN PICK TYPE C2 PROTEIN NPC2-RELATED
	Sobic.002G039100	(1 of 1) PTHR10168//PTHR10168:SF76 - GLUTAREDOXIN // SUBFAMILY NOT NAMED
	Sobic.002G039200	(1 of 4) K11835 - ubiquitin carboxyl-terminal hydrolase 4/11/15 [EC:3.4.19.12] (USP4_11_15, UBP12)
	Sobic.002G038200	(1 of 1) PTHR10060//PTHR10060:SF15 - TATD FAMILY DEOXYRIBONUCLEASE // DEOXYRIBONUCLEASE TATDN1-RELATED
	Sobic.002G038400	(1 of 1) PTHR34357:SF2 - F7A19.14 PROTEIN-RELATED
	Sobic.002G038733	(1 of 2) PTHR14155//PTHR14155:SF90 - RING FINGER DOMAIN-CONTAINING // SUBFAMILY NOT NAMED
	Sobic.002G055800	(1 of 1) KOG0311//KOG0810 - Predicted E3 ubiquitin ligase // SNARE protein Syntaxin 1 and related proteins
	Sobic.002G054800	(1 of 2) PTHR22952//PTHR22952:SF213 - CAMP-RESPONSE ELEMENT BINDING PROTEIN-RELATED // SUBFAMILY NOT NAMED
	Sobic.002G055000	(1 of 2) PTHR22952//PTHR22952:SF213 - CAMP-RESPONSE ELEMENT BINDING PROTEIN-RELATED // SUBFAMILY NOT NAMED
	Sobic.002G055200	(1 of 2) PTHR10751//PTHR10751:SF38 - GUANYLATE BINDING PROTEIN // GUANYLATE-BINDING FAMILY PROTEIN
	Sobic.002G055300	(1 of 164) PF01535//PF13041 - PPR repeat (PPR) // PPR repeat family (PPR_2)
	Sobic.002G055400	(1 of 9) PF04720 - PDDEXK-like family of unknown function (PDDEXK_6)
	Sobic.002G055900	(1 of 27) K14484 - auxin-responsive protein IAA (IAA)
	Sobic.002G056000	(1 of 2) PTHR10629//PTHR10629:SF36 - CYTOSINE-SPECIFIC METHYLTRANSFERASE // SUBFAMILY NOT NAMED
	Sobic.002G055500	(1 of 36) PF08268 - F-box associated domain (FBA_3)
	Sobic.002G055600	(1 of 2) PTHR11177//PTHR11177:SF171 - CHITINASE // SUBFAMILY NOT NAMED
	Sobic.002G055700	(1 of 5) PTHR11177:SF214 - ACIDIC ENDOCHITINASE
	Sobic.002G054901	similar to Os07g0181800 protein
	Sobic.002G055100	(1 of 1) PF09803 - Uncharacterized conserved protein (DUF2346) (DUF2346)
	Sobic.002G059300	(1 of 85) PF03478 - Protein of unknown function (DUF295) (DUF295)
	Sobic.002G059600	(1 of 303) PF00646 - F-box domain (F-box)
	Sobic.002G059800
	Sobic.002G059200	(1 of 18) K11251 - histone H2A (H2A)
	Sobic.002G059500	(1 of 23) PF00646//PF08268 - F-box domain (F-box) // F-box associated domain (FBA_3)
	Sobic.002G059700	(1 of 30) PF01535//PF12854//PF13041 - PPR repeat (PPR) // PPR repeat (PPR_1) // PPR repeat family (PPR_2)
	Sobic.002G059866	(1 of 107) PF12937 - F-box-like (F-box-like)
	Sobic.002G059932
	Sobic.002G060000	(1 of 23) PF00646//PF08268 - F-box domain (F-box) // F-box associated domain (FBA_3)
	Sobic.002G099200	(1 of 16) KOG1100 - Predicted E3 ubiquitin ligase
	Sobic.002G099300	(1 of 3) PTHR11206//PTHR11206:SF174 - MULTIDRUG RESISTANCE PROTEIN // SUBFAMILY NOT NAMED
	Sobic.002G115801	(1 of 68) PF07762 - Protein of unknown function (DUF1618) (DUF1618)
	Sobic.002G115900	(1 of 7) PTHR24326//PTHR24326:SF288 - FAMILY NOT NAMED // HOMEOBOX-LEUCINE ZIPPER PROTEIN HDG7
	Sobic.002G116000	(1 of 1) PTHR12526//PTHR12526:SF346 - GLYCOSYLTRANSFERASE // SUBFAMILY NOT NAMED	https://link.springer.com/article/10.1007/s11103-023-01365-1	Plant Molecular Biology, 112, 2023	Mucilage secretion by aerial roots
	Sobic.002G116100	(1 of 1) PTHR24064//PTHR24064:SF279 - FAMILY NOT NAMED // MAJOR FACILITATOR PROTEIN-RELATED
	Sobic.002G116900	similar to Putative uncharacterized protein P0025D09.105-1
	Sobic.002G116200	(1 of 1) K18532 - adenylate kinase (AK6, FAP7)
	Sobic.002G116300	(1 of 1) PTHR10459//PTHR10459:SF60 - DNA LIGASE // POLY [ADP-RIBOSE] POLYMERASE 1
	Sobic.002G116400
	Sobic.002G116500	(1 of 1) PTHR22809//PTHR22809:SF5 - METHYLTRANSFERASE-RELATED // METHYLTRANSFERASE FAMILY PROTEIN
	Sobic.002G116600	(1 of 49) PF13912 - C2H2-type zinc finger (zf-C2H2_6)
	Sobic.002G116800	(1 of 18) 2.4.2.39 - Xyloglucan 6-xylosyltransferase / Xyloglucan 6-alpha-D-xylosyltransferase
	Sobic.002G117000	similar to Putative uncharacterized protein
	Sobic.002G116700	(1 of 46) PF00314 - Thaumatin family (Thaumatin)
	Sobic.002G117100	(1 of 1) KOG0583//KOG0659 - Serine/threonine protein kinase // Cdk activating kinase (CAK)/RNA polymerase II transcription initiation/nucleotide excision repair factor TFIIH/TFIIK, kinase subunit CDK7
	Sobic.002G131100	(1 of 2) PTHR10857//PTHR10857:SF32 - COPINE // SUBFAMILY NOT NAMED
	Sobic.002G131200	(1 of 65) PF00149 - Calcineurin-like phosphoesterase (Metallophos)
	Sobic.002G131300	(1 of 1) 2.3.1.191 - UDP-3-O-(3-hydroxymyristoyl)glucosamine N-acyltransferase / UDP-3-O-acyl-glucosamine N-acyltransferase
	Sobic.002G131400	(1 of 1) K05284 - phosphatidylinositol glycan, class M (PIGM)
	Sobic.002G131500	(1 of 1) PTHR24220//PTHR24220:SF441 - FAMILY NOT NAMED // PROTEIN TRIGALACTOSYLDIACYLGLYCEROL 3, CHLOROPLASTIC
	Sobic.002G131700	(1 of 24) KOG0131 - Splicing factor 3b, subunit 4
	Sobic.002G131800	(1 of 1) PTHR10857//PTHR10857:SF52 - COPINE // SUBFAMILY NOT NAMED
	Sobic.002G131900	(1 of 1) PTHR34937//PTHR34937:SF1 - FAMILY NOT NAMED // MYOSIN HEAVY CHAIN-RELATED
	Sobic.002G132000	(1 of 1) PTHR24058//PTHR24058:SF44//PTHR24058:SF58 - DUAL SPECIFICITY PROTEIN KINASE // SERINE/THREONINE-PROTEIN KINASE AFC1 // SUBFAMILY NOT NAMED
	Sobic.002G132100
	Sobic.002G132201
	Sobic.002G132300	(1 of 2) 3.6.1.16 - CDP-glycerol diphosphatase / CDP-glycerol pyrophosphatase
	Sobic.002G132400	(1 of 1) PTHR36761:SF1 - GENOMIC DNA, CHROMOSOME 3, P1 CLONE:MFE16
	Sobic.002G132500
	Sobic.002G132600	(1 of 1) K14314 - nuclear pore complex protein Nup210 (NUP210, GP210)
	Sobic.002G132701	(1 of 201) PF00098 - Zinc knuckle (zf-CCHC)
	Sobic.002G131600	(1 of 1) PF08213 - Mitochondrial domain of unknown function (DUF1713) (DUF1713)
	Sobic.002G132801	(1 of 50) PF00072 - Response regulator receiver domain (Response_reg)
	Sobic.002G139900	(1 of 8) K13680 - beta-mannan synthase [EC:2.4.1.32] Man b1-4 Man (CSLA)
	Sobic.002G140000	(1 of 3) 6.1.1.21 - Histidine--tRNA ligase / Histidyl-tRNA synthetase
	Sobic.002G140100	(1 of 2) PF08695 - Cytochrome oxidase complex assembly protein 1 (Coa1)
	Sobic.002G140600	(1 of 1) PTHR11566//PTHR11566:SF73 - DYNAMIN // SUBFAMILY NOT NAMED
	Sobic.002G140700	(1 of 1) PTHR11005//PTHR11005:SF37 - LYSOSOMAL ACID LIPASE-RELATED // TRIACYLGLYCEROL LIPASE 1
	Sobic.002G140800	(1 of 1) PTHR11079:SF58 - RNA PSEUDOURIDINE SYNTHASE 4, MITOCHONDRIAL
	Sobic.002G140900	(1 of 1) K12849 - pre-mRNA-splicing factor 38A (PRPF38A)
	Sobic.002G140200	(1 of 1203) 2.7.11.1 - Non-specific serine/threonine protein kinase / Threonine-specific protein kinase
	Sobic.002G140300	(1 of 68) PF02298 - Plastocyanin-like domain (Cu_bind_like)
	Sobic.002G140400	(1 of 68) PF02298 - Plastocyanin-like domain (Cu_bind_like)
	Sobic.002G140500	(1 of 30) PF01190 - Pollen proteins Ole e I like (Pollen_Ole_e_I)
	--------------	Bin 532
	Sobic.002G142300	(1 of 6) 5.4.99.48 - Achilleol B synthase
	Sobic.002G142500	(1 of 7) PF14309//PF14383 - Domain of unknown function (DUF4378) (DUF4378) // DUF761-associated sequence motif (VARLMGL)
	Sobic.002G142550
	Sobic.002G142600	(1 of 3) PTHR12210//PTHR12210:SF40 - NUCLEAR LIM INTERACTOR-INTERACTING FACTOR-RELATED // SUBFAMILY NOT NAMED
	Sobic.002G142700	(1 of 164) PF01535//PF13041 - PPR repeat (PPR) // PPR repeat family (PPR_2)
	Sobic.002G142900	(1 of 1) K12607 - CCR4-NOT transcription complex subunit 10 (CNOT10)
	Sobic.002G143000	(1 of 1) PTHR13527:SF0 - SAYSVFN DOMAIN-CONTAINING PROTEIN 1
	Sobic.002G142950
	Sobic.002G142350
	Sobic.002G142400
	Sobic.002G143100
	--------------	Bin 540
	Sobic.002G144800	(1 of 1) K14505 - cyclin D3, plant (CYCD3)
	Sobic.002G144933
	Sobic.002G144966	(1 of 5) K02997 - small subunit ribosomal protein S9e (RP-S9e, RPS9)
	Sobic.002G144732	(1 of 4) PTHR14009:SF12 - LETM1-LIKE PROTEIN
	Sobic.002G144850
	Sobic.002G144900
	--------------	Bin 554
	--------------	Bin 561
	Sobic.002G148400	(1 of 1) PTHR13793:SF100 - HISTONE-LYSINE N-METHYLTRANSFERASE ATX1-RELATED
	--------------	Bin 574
	Sobic.002G152700	(1 of 2) PTHR12231:SF111 - MATRIX-REMODELING-ASSOCIATED PROTEIN 8
	Sobic.002G151000	(1 of 2) K00208 - enoyl- (fabI)
	Sobic.002G151300
	Sobic.002G151500	(1 of 4) KOG4675 - Uncharacterized conserved protein, contains ENT domain
	Sobic.002G151600	(1 of 2) PF03735//PF09465 - ENT domain (ENT) // Lamin-B receptor of TUDOR domain (LBR_tudor)
	Sobic.002G151700	(1 of 3) PTHR11452//PTHR11452:SF32 - ALPHA-GALACTOSIDASE/ALPHA-N-ACETYLGALACTOSAMINIDASE // SUBFAMILY NOT NAMED
	Sobic.002G151800	(1 of 3) PTHR11452//PTHR11452:SF32 - ALPHA-GALACTOSIDASE/ALPHA-N-ACETYLGALACTOSAMINIDASE // SUBFAMILY NOT NAMED
	Sobic.002G152100	(1 of 3) PTHR11452//PTHR11452:SF32 - ALPHA-GALACTOSIDASE/ALPHA-N-ACETYLGALACTOSAMINIDASE // SUBFAMILY NOT NAMED
	Sobic.002G152200	(1 of 2) K08853 - AP2-associated kinase [EC:2.7.11.1] (AAK)
	Sobic.002G152600	(1 of 1) PTHR14110//PTHR14110:SF7 - MITOCHONDRIAL IMPORT INNER MEMBRANE TRANSLOCASE SUBUNIT TIM22 // SUBFAMILY NOT NAMED
	Sobic.002G151200	(1 of 1) PTHR33493:SF2 - LATE EMBRYOGENESIS ABUNDANT PROTEIN 4-5
	Sobic.002G151400	(1 of 1) KOG0032//KOG0594//KOG0659//KOG0663 - Ca2+/calmodulin-dependent protein kinase, EF-Hand protein superfamily // Protein kinase PCTAIRE and related kinases // Cdk activating kinase (CAK)/RNA polymerase II transcription initiation/nucleotide excision repair factor TFIIH/TFIIK, kinase subunit CDK7 // Protein kinase PITSLRE and related kinases
	Sobic.002G151900
	Sobic.002G152000
	Sobic.002G152300	(1 of 35) PF05553 - Cotton fibre expressed protein (DUF761)
	Sobic.002G152400
	--------------	Bin 587
	Sobic.002G163200	(1 of 27) PF08137 - DVL family (DVL)
	Sobic.002G163400
	Sobic.002G163600	(1 of 27) PF08137 - DVL family (DVL)
	Sobic.002G163700
	Sobic.002G164200	(1 of 1) K15168 - mediator of RNA polymerase II transcription subunit 25 (MED25)
	Sobic.002G164300	(1 of 2) PTHR22597//PTHR22597:SF0 - POLYCOMB GROUP PROTEIN // POLYCOMB PROTEIN SUZ12
	Sobic.002G163301	(1 of 1) PTHR33102:SF6 - DVL1-RELATED
	Sobic.002G163500	(1 of 27) PF08137 - DVL family (DVL)
	Sobic.002G163950
	Sobic.002G164400	(1 of 2) PTHR23024//PTHR23024:SF140 - MEMBER OF 'GDXG' FAMILY OF LIPOLYTIC ENZYMES // SUBFAMILY NOT NAMED
	--------------	Bin 610
	Sobic.002G188800	(1 of 1) 2.4.1.185 - Flavanone 7-O-beta-glucosyltransferase	https://acsess.onlinelibrary.wiley.com/doi/full/10.1002/tpg2.20436	The Plant Genome, 17, 2024	Root system architecture traits
	Sobic.002G188200	(1 of 2) PTHR14155//PTHR14155:SF142 - RING FINGER DOMAIN-CONTAINING // SUBFAMILY NOT NAMED
	Sobic.002G188300
	Sobic.002G188500	(1 of 1) PTHR10788//PTHR10788:SF34 - TREHALOSE-6-PHOSPHATE SYNTHASE // SUBFAMILY NOT NAMED
	Sobic.002G188600	(1 of 1) PTHR30540//PTHR30540:SF4 - OSMOTIC STRESS POTASSIUM TRANSPORTER // POTASSIUM TRANSPORTER 12-RELATED	https://acsess.onlinelibrary.wiley.com/doi/full/10.1002/tpg2.20436	The Plant Genome, 17, 2024	Roots system architecture traits
	Sobic.002G188700	(1 of 2) PTHR23315//PTHR23315:SF116 - BETA CATENIN-RELATED ARMADILLO REPEAT-CONTAINING // U-BOX DOMAIN-CONTAINING PROTEIN 18-RELATED
	Sobic.002G188900	(1 of 3) PTHR11926:SF250 - UDP-GLYCOSYLTRANSFERASE 90A1-RELATED
	Sobic.002G189000	(1 of 9) KOG0484 - Transcription factor PHOX2/ARIX, contains HOX domain
	Sobic.002G188100
	Sobic.002G188350
	Sobic.002G188400
	--------------	Bin 628
	Sobic.002G211900	(1 of 1) K16274 - E3 ubiquitin-protein ligase AIP2 [EC:6.3.2.19] (AIP2)
	Sobic.002G212000	(1 of 33) K09286 - EREBP-like factor (EREBP)
	Sobic.002G212200	(1 of 1) PTHR11685//PTHR11685:SF139 - RBR FAMILY RING FINGER AND IBR DOMAIN-CONTAINING // SUBFAMILY NOT NAMED
	Sobic.002G212300
	Sobic.002G212400	(1 of 1) PTHR11685//PTHR11685:SF143 - RBR FAMILY RING FINGER AND IBR DOMAIN-CONTAINING // SUBFAMILY NOT NAMED
	Sobic.002G212700
	Sobic.002G212800
	Sobic.002G213050	(1 of 4) PF04177 - TAP42-like family (TAP42)
	Sobic.002G213100	(1 of 1) PTHR11685//PTHR11685:SF145 - RBR FAMILY RING FINGER AND IBR DOMAIN-CONTAINING // SUBFAMILY NOT NAMED
	Sobic.002G213200	(1 of 61) PF03168 - Late embryogenesis abundant protein (LEA_2)
	Sobic.002G213300	(1 of 1) PTHR10794:SF47 - ALPHA/BETA-HYDROLASES SUPERFAMILY PROTEIN
	Sobic.002G213400	(1 of 2) PF07082 - Protein of unknown function (DUF1350) (DUF1350)
	Sobic.002G212100
	Sobic.002G212500
	Sobic.002G212601	(1 of 14) PTHR12606:SF14 - CYSTEINE-TYPE PEPTIDASE
	Sobic.002G212900	(1 of 2) PTHR23273//PTHR23273:SF13 - REPLICATION FACTOR A 1, RFA1 // SUBFAMILY NOT NAMED
	Sobic.002G213000
	Sobic.002G213500	(1 of 76) PF02519 - Auxin responsive protein (Auxin_inducible)
	--------------	Bin 645
	Sobic.002G236500	(1 of 1) PTHR11757//PTHR11757:SF12 - PROTEASE FAMILY S9A OLIGOPEPTIDASE // PROLYL ENDOPEPTIDASE-LIKE
	Sobic.002G236700	similar to TMV-MP30 binding protein 2C-like
	Sobic.002G237000	(1 of 27) PF02469 - Fasciclin domain (Fasciclin)
	Sobic.002G237200	(1 of 9) PF10440 - Ubiquitin-binding WIYLD domain (WIYLD)
	Sobic.002G237500
	Sobic.002G237600	(1 of 7) 1.2.1.42//1.2.1.50//1.2.1.84 - Hexadecanal dehydrogenase (acylating) / Fatty acyl-CoA reductase // Long-chain-fatty-acyl-CoA reductase / Acyl-CoA reductase // Alcohol-forming fatty acyl-CoA reductase
	Sobic.002G237700	(1 of 1) PF03941 - Inner centromere protein, ARK binding region (INCENP_ARK-bind)
	Sobic.002G237800	(1 of 1) K03500 - 16S rRNA (cytosine967-C5)-methyltransferase [EC:2.1.1.176] (rsmB, sun)
	Sobic.002G237900	(1 of 2) PTHR13301//PTHR13301:SF67 - X-BOX TRANSCRIPTION FACTOR-RELATED // SUBFAMILY NOT NAMED
	Sobic.002G238000	(1 of 1) 6.5.1.4 - RNA 3'-terminal-phosphate cyclase (ATP) / RNA-3'-phosphate cyclase
	Sobic.002G238100	(1 of 2) PTHR11802//PTHR11802:SF59 - SERINE PROTEASE FAMILY S10 SERINE CARBOXYPEPTIDASE // SUBFAMILY NOT NAMED
	Sobic.002G238200	(1 of 2) PTHR11802//PTHR11802:SF59 - SERINE PROTEASE FAMILY S10 SERINE CARBOXYPEPTIDASE // SUBFAMILY NOT NAMED
	Sobic.002G237100
	Sobic.002G236600	(1 of 30) PF02701 - Dof domain, zinc finger (zf-Dof)
	Sobic.002G236800	Predicted protein
	Sobic.002G236900
	Sobic.002G237400	(1 of 9) PF10440 - Ubiquitin-binding WIYLD domain (WIYLD)
	Sobic.002G237750
	Sobic.002G238300	(1 of 2) PTHR13301//PTHR13301:SF67 - X-BOX TRANSCRIPTION FACTOR-RELATED // SUBFAMILY NOT NAMED
	Sobic.002G238400
	--------------	Bin 671
	Sobic.002G279400	(1 of 17) PF04782//PF04783 - Protein of unknown function (DUF632) (DUF632) // Protein of unknown function (DUF630) (DUF630)
	Sobic.002G279500	(1 of 2) PTHR10774:SF50 - SYNAPTOTAGMIN-1-RELATED
	Sobic.002G279700	(1 of 1) 4.2.3.4 - 3-dehydroquinate synthase / Dehydroquinate synthase
	Sobic.002G279800	(1 of 2) K14559 - U3 small nucleolar RNA-associated protein MPP10 (MPP10)
	Sobic.002G280001
	Sobic.002G280100	(1 of 1) K10736 - minichromosome maintenance protein 10 (MCM10)
	Sobic.002G279900	(1 of 1) PTHR23421//PTHR23421:SF76 - BETA-GALACTOSIDASE RELATED // SUBFAMILY NOT NAMED
	Sobic.002G280200	(1 of 3) PTHR11165//PTHR11165:SF59 - SKP1 // SUBFAMILY NOT NAMED
	Sobic.002G280400	(1 of 1) PTHR20863//PTHR20863:SF35 - ACYL CARRIER PROTEIN/ZINC FINGER PROTEIN 593-RELATED // SUBFAMILY NOT NAMED	https://www.mdpi.com/2076-0817/12/6/779	Pathogens, 12(6), 2023	Resistance to Anthracnose, Downy Mildew, Grain Mold, Head Smut
	Sobic.002G280500	(1 of 1) PTHR22835//PTHR22835:SF214 - ZINC FINGER FYVE DOMAIN CONTAINING PROTEIN // SUBFAMILY NOT NAMED
	Sobic.002G280600	(1 of 1) PTHR13208:SF2 - MEDIATOR OF RNA POLYMERASE II TRANSCRIPTION SUBUNIT 4	https://www.mdpi.com/2076-0817/12/6/779	Pathogens, 12(6), 2023	Resistance to Anthracnose, Downy Mildew, Grain Mold, Head Smut
	Sobic.002G280700	(1 of 3) K10752 - histone-binding protein RBBP4 (RBBP4, HAT2, CAF1, MIS16)	https://www.mdpi.com/2076-0817/12/6/779	Pathogens, 12(6), 2023	Resistance to Anthracnose, Downy Mildew, Grain Mold, Head Smut
	Sobic.002G279600	weakly similar to Putative uncharacterized protein
	Sobic.002G280300	(1 of 35) PF05553 - Cotton fibre expressed protein (DUF761)	https://www.mdpi.com/2076-0817/12/6/779	Pathogens, 12(6), 2023	Resistance to Anthracnose, Downy Mildew, Grain Mold, Head Smut
	Sobic.002G280800	(1 of 2) PTHR22952//PTHR22952:SF150 - CAMP-RESPONSE ELEMENT BINDING PROTEIN-RELATED // SUBFAMILY NOT NAMED	https://www.mdpi.com/2076-0817/12/6/779	Pathogens, 12(6), 2023	Resistance to Anthracnose, Downy Mildew, Grain Mold, Head Smut
	Sobic.002G280850
	--------------	Bin 703
	Sobic.002G331700	(1 of 21) PF12776 - Myb/SANT-like DNA-binding domain (Myb_DNA-bind_3)
	Sobic.002G331400
	Sobic.002G331600	(1 of 77) PF08387 - FBD (FBD)
	Sobic.002G331800	(1 of 164) PF01535//PF13041 - PPR repeat (PPR) // PPR repeat family (PPR_2)
	Sobic.002G331900	similar to Expressed protein
	Sobic.002G332100	(1 of 53) PF04398 - Protein of unknown function, DUF538 (DUF538)
	Sobic.002G332200	(1 of 1) K06700 - proteasome inhibitor subunit 1 (PI31) (PSMF1)
	Sobic.002G332400	(1 of 18) PF01535//PF13812 - PPR repeat (PPR) // Pentatricopeptide repeat domain (PPR_3)
	Sobic.002G332750	(1 of 2) PTHR10698 - V-TYPE PROTON ATPASE SUBUNIT H
	Sobic.002G332900	(1 of 2) PTHR15241//PTHR15241:SF2 - TRANSFORMER-2-RELATED // RNA-BINDING REGION RNP-1 DOMAIN-CONTAINING PROTEIN
	Sobic.002G333001
	Sobic.002G333100	(1 of 3) KOG4491 - Predicted membrane protein
	Sobic.002G333200
	Sobic.002G333300	(1 of 1) PTHR27002//PTHR27002:SF9 - FAMILY NOT NAMED // CYSTEINE-RICH RECEPTOR-LIKE PROTEIN KINASE 27-RELATED
	Sobic.002G331450
	Sobic.002G331500	(1 of 77) PF08387 - FBD (FBD)
	Sobic.002G332000	similar to Expressed protein
	Sobic.002G332300	similar to Putative uncharacterized protein
	Sobic.002G332500
	Sobic.002G332600
	--------------	Bin 710
	Sobic.002G342000	(1 of 1) PTHR13832:SF193 - PROTEIN PHOSPHATASE 2C 1-RELATED
	Sobic.002G342100	(1 of 130) PF02365 - No apical meristem (NAM) protein (NAM)
	Sobic.002G342300	(1 of 1) PTHR11062//PTHR11062:SF50 - EXOSTOSIN HEPARAN SULFATE GLYCOSYLTRANSFERASE -RELATED // SUBFAMILY NOT NAMED
	Sobic.002G342400	(1 of 6) 1.14.13.70 - Sterol 14-alpha-demethylase / Obtusufoliol 14-demethylase
	Sobic.002G342500	(1 of 1) PTHR12042//PTHR12042:SF13 - LACTOSYLCERAMIDE 4-ALPHA-GALACTOSYLTRANSFERASE ALPHA- 1,4-GALACTOSYLTRANSFERASE // SUBFAMILY NOT NAMED
	Sobic.002G341800	(1 of 1) K03242 - translation initiation factor 2 subunit 3 (EIF2S3)
	Sobic.002G341900	Predicted protein
	Sobic.002G342200	(1 of 2) PTHR31008//PTHR31008:SF2 - COP1-INTERACTING PROTEIN-RELATED // TOLL-INTERLEUKIN-RESISTANCE (TIR) DOMAIN-CONTAINING PROTEIN
	Sobic.002G342600	(1 of 1) K08906 - cytochrome c6 (petJ)
	--------------	Bin 729
	Sobic.002G375800	(1 of 1) PTHR11751//PTHR11751:SF369 - SUBGROUP I AMINOTRANSFERASE RELATED // SUBFAMILY NOT NAMED
	Sobic.002G375900	(1 of 2) PTHR23344//PTHR23344:SF24 - GLYCEROPHOSPHORYL DIESTER PHOSPHODIESTERASE // SUBFAMILY NOT NAMED
	Sobic.002G376100	(1 of 49) 2.7.10.2 - Non-specific protein-tyrosine kinase / Cytoplasmic protein tyrosine kinase
	Sobic.002G376300	(1 of 1) PTHR13856//PTHR13856:SF97 - VHS DOMAIN CONTAINING PROTEIN FAMILY // SUBFAMILY NOT NAMED
	Sobic.002G376400	similar to Putative uncharacterized protein P0552F09.132
	Sobic.002G376500	(1 of 1) PTHR23050//PTHR23050:SF167 - CALCIUM BINDING PROTEIN // SUBFAMILY NOT NAMED
	Sobic.002G376600	(1 of 13) PF05701 - Weak chloroplast movement under blue light (WEMBL)
	Sobic.002G375701	(1 of 303) PF00646 - F-box domain (F-box)
	Sobic.002G375950
	Sobic.002G376000	(1 of 2) PTHR14155//PTHR14155:SF109 - RING FINGER DOMAIN-CONTAINING // SUBFAMILY NOT NAMED
	Sobic.002G376200	(1 of 2) 2.5.1.15 - Dihydropteroate synthase / Dihydropteroate pyrophosphorylase
	Sobic.002G376700	(1 of 5) PTHR10891//PTHR10891:SF597 - EF-HAND CALCIUM-BINDING DOMAIN CONTAINING PROTEIN // SUBFAMILY NOT NAMED
	Sobic.002G376800	(1 of 5) PTHR10891//PTHR10891:SF597 - EF-HAND CALCIUM-BINDING DOMAIN CONTAINING PROTEIN // SUBFAMILY NOT NAMED
	--------------	Bin 732
	Sobic.002G380500	(1 of 1) PTHR23147//PTHR23147:SF10//PTHR23147:SF9 - SERINE/ARGININE RICH SPLICING FACTOR // SUBFAMILY NOT NAMED // SUBFAMILY NOT NAMED
	Sobic.002G380600	(1 of 1) K15171 - transcription elongation factor SPT4 (SUPT4H1, SPT4)
	Sobic.002G380700	(1 of 4) 1.14.11.33 - DNA oxidative demethylase / Alkylated DNA repair protein
	Sobic.002G380800
	Sobic.002G381400	(1 of 3) PTHR10788//PTHR10788:SF37 - TREHALOSE-6-PHOSPHATE SYNTHASE // SUBFAMILY NOT NAMED
	Sobic.002G380550	(1 of 5) 1.13.11.69 - Carlactone synthase
	Sobic.002G380750
	Sobic.002G381100
	Sobic.002G381200	weakly similar to Putative uncharacterized protein P0524E08.124
	Sobic.002G381300	(1 of 39) PF05678 - VQ motif (VQ)
	--------------	Bin 743
	Sobic.002G399800	(1 of 2) PTHR12550:SF5 - HUA2-LIKE PROTEIN 2-RELATED
	Sobic.002G398700	(1 of 1) K17426 - large subunit ribosomal protein L45 (MRPL45)
	Sobic.002G398800	(1 of 1) PTHR16019//PTHR16019:SF5 - SYNAPSE-ASSOCIATED PROTEIN // BSD DOMAIN-CONTAINING PROTEIN 1
	Sobic.002G399000	(1 of 21) PF12776 - Myb/SANT-like DNA-binding domain (Myb_DNA-bind_3)
	Sobic.002G399100	(1 of 1) PTHR12183:SF18 - RING-TYPE UBIQUITIN E3 LIGASE
	Sobic.002G399200	(1 of 1) K14779 - ATP-dependent RNA helicase DDX52/ROK1 [EC:3.6.4.13] (DDX52, ROK1)
	Sobic.002G399300
	Sobic.002G399400	(1 of 61) PF13839//PF14416 - GDSL/SGNH-like Acyl-Esterase family found in Pmr5 and Cas1p (PC-Esterase) // PMR5 N terminal Domain (PMR5N)
	Sobic.002G399500	(1 of 4) KOG3140 - Predicted membrane protein
	Sobic.002G399900	(1 of 2) PTHR13377//PTHR13377:SF4 - PLACENTAL PROTEIN 6 // SUBFAMILY NOT NAMED
	Sobic.002G400000	(1 of 37) KOG1987 - Speckle-type POZ protein SPOP and related proteins with TRAF, MATH and BTB/POZ domains
	Sobic.002G400050
	Sobic.002G400101	(1 of 303) PF00646 - F-box domain (F-box)
	Sobic.002G400151
	Sobic.002G400200	(1 of 2) PTHR12356:SF18 - NUDC DOMAIN-CONTAINING PROTEIN 2
	Sobic.002G400300
	Sobic.002G398901	(1 of 3) PF02238 - Cytochrome c oxidase subunit VIIa (COX7a)
	Sobic.002G399600
	Sobic.002G399700	(1 of 57) 3.1.1.11 - Pectinesterase / Pectin methylesterase
	--------------	Bin 752
	Sobic.002G416500	(1 of 147) 1.11.1.7 - Peroxidase / Lactoperoxidase
	Sobic.002G416700	(1 of 147) 1.11.1.7 - Peroxidase / Lactoperoxidase
	Sobic.002G416250
	Sobic.002G416300	(1 of 197) PTHR14155 - RING FINGER DOMAIN-CONTAINING
	Sobic.002G416400	similar to BHLH transcription factor bHLH033, putative, expressed	https://www.frontiersin.org/journals/plant-science/articles/10.3389/fpls.2024.1320844/full	Frontiers in Plant Science, 15, 2024	Plant color
	Sobic.002G416600	(1 of 147) 1.11.1.7 - Peroxidase / Lactoperoxidase
	Sobic.002G416800	(1 of 147) 1.11.1.7 - Peroxidase / Lactoperoxidase
	Sobic.002G416900	(1 of 147) 1.11.1.7 - Peroxidase / Lactoperoxidase
	Sobic.002G416950
	Sobic.002G417000	(1 of 13) PF05701 - Weak chloroplast movement under blue light (WEMBL)
	Sobic.002G417101
	--------------	Bin 761
	Sobic.002G429700	(1 of 2) K01490 - AMP deaminase (AMPD)
	Sobic.002G429800	(1 of 61) PF13839//PF14416 - GDSL/SGNH-like Acyl-Esterase family found in Pmr5 and Cas1p (PC-Esterase) // PMR5 N terminal Domain (PMR5N)
	Sobic.002G430000	(1 of 1) K08518 - syntaxin-binding protein 5 (STXBP5)
	Sobic.002G430100	(1 of 6) K10257 - omega-3 fatty acid desaturase (delta-15 desaturase) (FAD8, desB)
	Sobic.002G430200	(1 of 2) K10733 - GINS complex subunit 2 (GINS2, PSF2)
	Sobic.002G430300	(1 of 1) PTHR15245//PTHR15245:SF25 - SYMPLEKIN-RELATED // SUBFAMILY NOT NAMED
	Sobic.002G430400
	Sobic.002G430500	(1 of 2) PTHR10336//PTHR10336:SF95 - PHOSPHOINOSITIDE-SPECIFIC PHOSPHOLIPASE C FAMILY PROTEIN // SUBFAMILY NOT NAMED
	Sobic.002G430601
	Sobic.002G430700	(1 of 1) PTHR10896//PTHR10896:SF26 - GALACTOSYLGALACTOSYLXYLOSYLPROTEIN 3-BETA-GLUCURONOSYLTRANSFERASE BETA-1,3-GLUCURONYLTRANSFERASE // SUBFAMILY NOT NAMED
	Sobic.002G430900	(1 of 1) PTHR22981//PTHR22981:SF68 - 3-HYDROXYISOBUTYRATE DEHYDROGENASE-RELATED // SUBFAMILY NOT NAMED
	Sobic.002G431000	(1 of 2) PTHR11132//PTHR11132:SF104 - SOLUTE CARRIER FAMILY 35 // SUBFAMILY NOT NAMED
	Sobic.002G431100	(1 of 1) PTHR31356:SF10 - L-ASCORBATE PEROXIDASE 2, CYTOSOLIC
	Sobic.002G431200
	Sobic.002G431300	(1 of 1) KOG2861 - Uncharacterized conserved protein
	Sobic.002G431333	(1 of 157) PTHR23002//PTHR23002:SF63 - ZINC FINGER CCHC DOMAIN CONTAINING PROTEIN // SUBFAMILY NOT NAMED
	Sobic.002G431366
	Sobic.002G431400
	Sobic.002G431500
	Sobic.002G431600	(1 of 1) PTHR27001:SF211 - PROTEIN KINASE FAMILY PROTEIN
	Sobic.002G429900	(1 of 2) PTHR24098//PTHR24098:SF4 - FAMILY NOT NAMED // ACYL-COA N-ACYLTRANSFERASE WITH RING/FYVE/PHD-TYPE ZINC FINGER DOMAIN-RELATED
	Sobic.002G430800	(1 of 4) K02981 - small subunit ribosomal protein S2e (RP-S2e, RPS2)
	--------------	Bin 790
	Sobic.003G052500	(1 of 1) K02699 - photosystem I subunit XI (psaL)
	Sobic.003G053001
	Sobic.003G053200	(1 of 1) PTHR10641//PTHR10641:SF605 - MYB-LIKE DNA-BINDING PROTEIN MYB // SUBFAMILY NOT NAMED
	Sobic.003G052200	(1 of 1) PTHR13948:SF19 - D111/G-PATCH DOMAIN-CONTAINING PROTEIN	https://link.springer.com/article/10.1007/s00122-023-04315-z#	Theoretical and Applied Genetics, 136, 2023	Genomic architecture of leaf senescence
	Sobic.003G052300	(1 of 1) PTHR31268//PTHR31268:SF2 - FAMILY NOT NAMED // GALACTINOL--SUCROSE GALACTOSYLTRANSFERASE 5-RELATED
	Sobic.003G052400	(1 of 5) PF07223 - Protein of unknown function (DUF1421) (DUF1421)
	Sobic.003G052600
	Sobic.003G052700	(1 of 3) 2.6.1.27 - Tryptophan transaminase / Tryptophan aminotransferase
	Sobic.003G052800	(1 of 1) PTHR16212:SF4 - FOCADHESIN
	Sobic.003G052900	(1 of 34) PF03195 - Protein of unknown function DUF260 (DUF260)
	Sobic.003G053100
	--------------	Bin 876
	Sobic.003G169966	(1 of 1) PTHR13620//PTHR13620:SF9 - 3-5 EXONUCLEASE // SUBFAMILY NOT NAMED
	Sobic.003G170032
	Sobic.003G170100
	Sobic.003G170200	(1 of 1) PTHR10381:SF20 - ATP-DEPENDENT CLP PROTEASE PROTEOLYTIC SUBUNIT 3, CHLOROPLASTIC
	--------------	Bin 906
	Sobic.003G178800
	Sobic.003G178900	(1 of 1) PF04032 - RNAse P Rpr2/Rpp21/SNM1 subunit domain (Rpr2)
	--------------	Bin 919
	Sobic.003G193300
	Sobic.003G193600	weakly similar to Putative uncharacterized protein
	Sobic.003G194100	(1 of 2) K15084 - solute carrier family 25 (mitochondrial carrier protein), member 16 (SLC25A16, GDA, LEU5)
	Sobic.003G192900
	Sobic.003G193000	(1 of 18) PF08263//PF13855 - Leucine rich repeat N-terminal domain (LRRNT_2) // Leucine rich repeat (LRR_8)
	Sobic.003G193200	(1 of 2) PF00069//PF00314 - Protein kinase domain (Pkinase) // Thaumatin family (Thaumatin)
	Sobic.003G193400	(1 of 30) PF01657//PF07714 - Salt stress response/antifungal (Stress-antifung) // Protein tyrosine kinase (Pkinase_Tyr)
	Sobic.003G193500	(1 of 3) K02218 - casein kinase 1 (CSNK1, CK1)
	Sobic.003G193700	(1 of 1) K01955 - carbamoyl-phosphate synthase large subunit (carB, CPA2)
	Sobic.003G193800	similar to Putative calmodulin-binding protein
	Sobic.003G193900
	Sobic.003G194200	similar to ZmGR2c protein
	Sobic.003G194300	(1 of 1) PTHR14503:SF0 - 39S RIBOSOMAL PROTEIN L34, MITOCHONDRIAL
	Sobic.003G194400	(1 of 1) PTHR10015//PTHR10015:SF195 - HEAT SHOCK TRANSCRIPTION FACTOR // SUBFAMILY NOT NAMED
	--------------	Bin 950
	Sobic.003G244900	similar to Putative ripening-related protein 6 precursor
	Sobic.003G243750
	Sobic.003G243800
	Sobic.003G244250
	Sobic.003G244300	(1 of 2) PTHR32246//PTHR32246:SF31 - FAMILY NOT NAMED // CALCIUM-DEPENDENT LIPID-BINDING DOMAIN-CONTAINING PROTEIN
	Sobic.003G244401
	Sobic.003G244500
	Sobic.003G244600	(1 of 1) PTHR11177//PTHR11177:SF165 - CHITINASE // SUBFAMILY NOT NAMED
	Sobic.003G244700	(1 of 1) PTHR11817:SF2 - PLASTIDIAL PYRUVATE KINASE 2
	Sobic.003G244800
	Sobic.003G244850
	Sobic.003G245000	weakly similar to Putative uncharacterized protein P0665A11.35
	Sobic.003G245101
	Sobic.003G243600	(1 of 1) KOG0426 - Ubiquitin-protein ligase
	Sobic.003G243700	(1 of 1) K12189 - ESCRT-II complex subunit VPS25 (VPS25, EAP20)
	Sobic.003G243900	(1 of 2) PTHR11863//PTHR11863:SF50 - STEROL DESATURASE // SUBFAMILY NOT NAMED
	Sobic.003G244000	(1 of 1) PTHR11122:SF10 - APOSPORY-ASSOCIATED PROTEIN C-RELATED
	Sobic.003G244100	(1 of 2) PTHR22952//PTHR22952:SF156 - CAMP-RESPONSE ELEMENT BINDING PROTEIN-RELATED // SUBFAMILY NOT NAMED
	Sobic.003G244200	(1 of 3) K02150 - V-type H+-transporting ATPase subunit E (ATPeV1E, ATP6E)
	Sobic.003G244400	(1 of 2) PTHR10706//PTHR10706:SF127 - F-BOX FAMILY PROTEIN // SUBFAMILY NOT NAMED
	Sobic.003G245201	(1 of 1) KOG0252 - Inorganic phosphate transporter
	Sobic.003G245300	(1 of 2) PTHR13620//PTHR13620:SF13 - 3-5 EXONUCLEASE // SUBFAMILY NOT NAMED
	--------------	Bin 959
	Sobic.003G259500
	Sobic.003G259700	(1 of 2) PTHR20994:SF0 - ER MEMBRANE PROTEIN COMPLEX SUBUNIT 6
	Sobic.003G259800	(1 of 1) PTHR31168//PTHR31168:SF1 - FAMILY NOT NAMED // DUF599 FAMILY PROTEIN
	Sobic.003G260000	(1 of 9) 2.3.1.115 - Isoflavone-7-O-beta-glucoside 6''-O-malonyltransferase / Flavone/flavonol 7-O-beta-D-glucoside malonyltransferase
	Sobic.003G260050
	Sobic.003G260100
	Sobic.003G260500
	Sobic.003G260800	(1 of 36) PF14009 - Domain of unknown function (DUF4228) (DUF4228)
	Sobic.003G259300	(1 of 2) PTHR10257//PTHR10257:SF13 - SERINE/THREONINE PROTEIN PHOSPHATASE 2A PP2A REGULATORY SUBUNIT B // SUBFAMILY NOT NAMED
	Sobic.003G259400	(1 of 3) K07767 - katanin p60 ATPase-containing subunit A1 [EC:3.6.4.3] (KATNA1)
	Sobic.003G259600	(1 of 1) K02606 - origin recognition complex subunit 4 (ORC4)
	Sobic.003G259901
	Sobic.003G260200	(1 of 1) PTHR11206//PTHR11206:SF139 - MULTIDRUG RESISTANCE PROTEIN // SUBFAMILY NOT NAMED
	Sobic.003G260300	(1 of 1) PTHR10641//PTHR10641:SF549 - MYB-LIKE DNA-BINDING PROTEIN MYB // SUBFAMILY NOT NAMED
	Sobic.003G260400	(1 of 1) PTHR23240//PTHR23240:SF12 - DNA CROSS-LINK REPAIR PROTEIN PSO2/SNM1-RELATED // SUBFAMILY NOT NAMED
	Sobic.003G260600	(1 of 2) K02133 - F-type H+-transporting ATPase subunit beta (ATPeF1B, ATP5B, ATP2)
	Sobic.003G260700	(1 of 1) PTHR19321//PTHR19321:SF8 - PROTEIN REGULATOR OF CYTOKINESIS 1 PRC1-RELATED // SUBFAMILY NOT NAMED
	Sobic.003G260900	(1 of 1) PTHR12843//PTHR12843:SF5 - UNCHARACTERIZED // METHYLTRANSFERASE-LIKE PROTEIN 10
	Sobic.003G261000	(1 of 2) PTHR23012//PTHR23012:SF100 - MEMBRANE ASSOCIATED RING FINGER // SUBFAMILY NOT NAMED
	Sobic.003G261100	(1 of 2) K14753 - guanine nucleotide-binding protein subunit beta-2-like 1 protein (RACK1)
	Sobic.003G261200	(1 of 1) 2.1.2.9 - Methionyl-tRNA formyltransferase / transformylase
	Sobic.003G261300	(1 of 1) PTHR31968//PTHR31968:SF4 - FAMILY NOT NAMED // SERINE/ARGININE-RELATED PROTEIN 53
	Sobic.003G259200	(1 of 2) 2.7.1.31 - Glycerate 3-kinase
	--------------	Bin 963
	Sobic.003G268200	similar to VIP1 protein
	Sobic.003G268300	(1 of 1) PTHR13161//PTHR13161:SF15 - SPLICING FACTOR SUPPRESSOR OF WHITE APRICOT // SPLICING FACTOR, SUPPRESSOR OF WHITE-APRICOT HOMOLOG
	Sobic.003G268500
	Sobic.003G268600	Predicted protein
	Sobic.003G268650
	Sobic.003G268700	(1 of 1) PTHR24361//PTHR24361:SF407 - MITOGEN-ACTIVATED KINASE KINASE KINASE // SUBFAMILY NOT NAMED
	Sobic.003G267700	(1 of 23) K05658 - ATP-binding cassette, subfamily B (MDR/TAP), member 1 (ABCB1)
	Sobic.003G267150
	Sobic.003G267200
	Sobic.003G267400	(1 of 1) PTHR10641//PTHR10641:SF455 - MYB-LIKE DNA-BINDING PROTEIN MYB // SUBFAMILY NOT NAMED
	Sobic.003G267500
	Sobic.003G268000
	Sobic.003G268100
	Sobic.003G266500	(1 of 4) K05929 - phosphoethanolamine N-methyltransferase (E2.1.1.103, NMT)
	Sobic.003G266600	(1 of 4) K05929 - phosphoethanolamine N-methyltransferase (E2.1.1.103, NMT)
	Sobic.003G266700	(1 of 22) PTHR12606:SF1 - GH15225P
	Sobic.003G266900	(1 of 1) PTHR31042//PTHR31042:SF2 - FAMILY NOT NAMED // CORE-2/I-BRANCHING BETA-1,6-N-ACETYLGLUCOSAMINYLTRANSFERASE FAMILY PROTEIN
	Sobic.003G267000	(1 of 2) 4.4.1.15 - D-cysteine desulfhydrase
	Sobic.003G267100	(1 of 23) K05658 - ATP-binding cassette, subfamily B (MDR/TAP), member 1 (ABCB1)
	Sobic.003G267300	(1 of 23) K05658 - ATP-binding cassette, subfamily B (MDR/TAP), member 1 (ABCB1)
	Sobic.003G267600	(1 of 1) PTHR11003//PTHR11003:SF140 - POTASSIUM CHANNEL, SUBFAMILY K // SUBFAMILY NOT NAMED
	Sobic.003G267800	(1 of 2) K15304 - Ran-binding protein 3 (RANBP3)
	Sobic.003G267900	(1 of 2) PTHR11926//PTHR11926:SF260 - GLUCOSYL/GLUCURONOSYL TRANSFERASES // SUBFAMILY NOT NAMED
	--------------	Bin 1004
	Sobic.003G359350
	Sobic.003G359500	similar to Putative uncharacterized protein
	Sobic.003G360100	similar to Putative uncharacterized protein
	Sobic.003G360200	(1 of 64) PF00046 - Homeobox domain (Homeobox)
	Sobic.003G359200	(1 of 8) PF05340 - Protein of unknown function (DUF740) (DUF740)
	Sobic.003G359300	similar to MYB transcription factor-like protein
	Sobic.003G359400	(1 of 164) PF01535//PF13041 - PPR repeat (PPR) // PPR repeat family (PPR_2)
	Sobic.003G359600	(1 of 3) K13463 - coronatine-insensitive protein 1 (COI-1)
	Sobic.003G359800	(1 of 8) PTHR24078:SF279 - DUPLICATED SANT DNA-BINDING DOMAIN-CONTAINING PROTEIN
	Sobic.003G359900	(1 of 1) PTHR32246:SF19 - CALCIUM-DEPENDENT LIPID-BINDING DOMAIN PROTEIN
	Sobic.003G360000	(1 of 96) PF02458 - Transferase family (Transferase)
	Sobic.003G360300	(1 of 1) PTHR11062:SF44 - EXOSTOSIN FAMILY PROTEIN
	Sobic.003G360400	(1 of 1) K08596 - sentrin-specific protease 7 [EC:3.4.22.68] (SENP7)
	Sobic.003G360500	(1 of 1) K00750 - glycogenin glucosyltransferase [EC:2.4.1.186] Glc - glycogenin (GYG1, GYG2)
	Sobic.003G360600	(1 of 1) K15401 - fatty acid omega-hydroxylase (CYP86A1)
	Sobic.003G360700	(1 of 2) PTHR15486//PTHR15486:SF20 - ANCIENT UBIQUITOUS PROTEIN // GLYCEROL-3-PHOSPHATE 2-O-ACYLTRANSFERASE 6
	--------------	Bin 1054
	Sobic.004G009800
	Sobic.004G010101
	Sobic.004G010500
	Sobic.004G011100	(1 of 1) PTHR10641//PTHR10641:SF590 - MYB-LIKE DNA-BINDING PROTEIN MYB // SUBFAMILY NOT NAMED
	Sobic.004G011201	(1 of 2) K10143 - E3 ubiquitin-protein ligase RFWD2 (RFWD2, COP1)
	Sobic.004G011433	(1 of 303) PF00646 - F-box domain (F-box)
	Sobic.004G009700
	Sobic.004G009900	(1 of 60) PF00892 - EamA-like transporter family (EamA)
	Sobic.004G010000	(1 of 1) PTHR11802//PTHR11802:SF74 - SERINE PROTEASE FAMILY S10 SERINE CARBOXYPEPTIDASE // SUBFAMILY NOT NAMED
	Sobic.004G010050
	Sobic.004G010700	(1 of 1) PTHR13359//PTHR13359:SF2 - 39S RIBOSOMAL PROTEIN L40, MITOCHONDRIAL // 39S RIBOSOMAL PROTEIN L40, MITOCHONDRIAL
	Sobic.004G010800
	Sobic.004G010151
	Sobic.004G010200	(1 of 1) PTHR16057 - WINS1, 2 PROTEIN
	Sobic.004G010300	(1 of 1) PTHR15486:SF27 - GLYCEROL-3-PHOSPHATE 2-O-ACYLTRANSFERASE 4-RELATED
	Sobic.004G010600	(1 of 3) K09602 - ubiquitin thioesterase protein OTUB1 [EC:3.4.19.12] (OTUB1)
	Sobic.004G010900	(1 of 1) PF00646//PF01344//PF13964 - F-box domain (F-box) // Kelch motif (Kelch_1) // Kelch motif (Kelch_6)
	Sobic.004G011000	(1 of 1) K11883 - RNA-binding protein NOB1 (NOB1)
	Sobic.004G011300	(1 of 1) PTHR23270:SF7 - NUCLEIC ACID-BINDING, OB-FOLD-LIKE PROTEIN
	Sobic.004G011566	(1 of 1) PTHR11465//PTHR11465:SF17 - CATALASE // SUBFAMILY NOT NAMED
	Sobic.004G011700	(1 of 1) PTHR19375//PTHR19375:SF228 - HEAT SHOCK PROTEIN 70KDA // SUBFAMILY NOT NAMED
	Sobic.004G011800	(1 of 30) PF03169 - OPT oligopeptide transporter protein (OPT)
	Sobic.004G011900	(1 of 30) PF03169 - OPT oligopeptide transporter protein (OPT)
	--------------	Bin 1056
	Sobic.004G014200	(1 of 8) PTHR11461//PTHR11461:SF169 - SERINE PROTEASE INHIBITOR, SERPIN // SUBFAMILY NOT NAMED
	Sobic.004G014400	(1 of 2) PF13243 - Squalene-hopene cyclase C-terminal domain (SQHop_cyclase_C)
	Sobic.004G014500
	Sobic.004G014700	weakly similar to Putative uncharacterized protein
	Sobic.004G014800
	Sobic.004G013300	(1 of 2) PTHR18966//PTHR18966:SF198 - IONOTROPIC GLUTAMATE RECEPTOR // SUBFAMILY NOT NAMED
	Sobic.004G013400	(1 of 1) PTHR10516:SF319 - PEPTIDYL-PROLYL CIS-TRANS ISOMERASE FKBP18, CHLOROPLASTIC
	Sobic.004G013500	(1 of 2) K00963 - UTP--glucose-1-phosphate uridylyltransferase (UGP2, galU, galF)
	Sobic.004G013600	(1 of 1) K08339 - autophagy-related protein 5 (ATG5)
	Sobic.004G013700	(1 of 5) PTHR13683//PTHR13683:SF290 - ASPARTYL PROTEASES // SUBFAMILY NOT NAMED
	Sobic.004G013800	(1 of 2) PTHR32285:SF23 - PROTEIN TRICHOME BIREFRINGENCE-LIKE 12
	Sobic.004G013900	(1 of 2) PTHR11629:SF72 - VACUOLAR PROTON ATPASE A1
	Sobic.004G014000	(1 of 22) 2.7.10.2//2.7.11.1 - Non-specific protein-tyrosine kinase / Cytoplasmic protein tyrosine kinase // Non-specific serine/threonine protein kinase / Threonine-specific protein kinase
	Sobic.004G014100	(1 of 1) PTHR13713:SF37 - CMP-N-ACETYLNEURAMINATE-BETA-1,4-GALACTOSIDE ALPHA-2,3-SIALYLTRANSFERASE
	Sobic.004G014300	weakly similar to Putative uncharacterized protein
	Sobic.004G014600	(1 of 2) PTHR23155//PTHR23155:SF496 - LEUCINE-RICH REPEAT-CONTAINING PROTEIN // PROTEIN SCRIBBLE HOMOLOG
	--------------	Bin 1066
	Sobic.004G030200	Predicted protein
	Sobic.004G030300
	Sobic.004G030750	(1 of 7) PTHR10894//PTHR10894:SF3 - NUCLEOLAR PROTEIN 5 NUCLEOLAR PROTEIN NOP5 NOP58 // SUBFAMILY NOT NAMED
	Sobic.004G030850
	Sobic.004G031001
	Sobic.004G031100	(1 of 1) PTHR22952//PTHR22952:SF182 - CAMP-RESPONSE ELEMENT BINDING PROTEIN-RELATED // SUBFAMILY NOT NAMED
	Sobic.004G031200
	Sobic.004G030000	(1 of 1) PF15704 - Mitochondrial ATP synthase subunit (Mt_ATP_synt)
	Sobic.004G030100	(1 of 1) PTHR11922:SF1 - ANTHRANILATE PHOSPHORIBOSYLTRANSFERASE-RELATED
	Sobic.004G030400	(1 of 1) PF09814 - HECT-like Ubiquitin-conjugating enzyme (E2)-binding (HECT_2)
	Sobic.004G030501
	Sobic.004G030600	(1 of 30) PF01535//PF12854//PF13041 - PPR repeat (PPR) // PPR repeat (PPR_1) // PPR repeat family (PPR_2)
	Sobic.004G030700
	Sobic.004G030800	(1 of 1) PF08167 - rRNA processing/ribosome biogenesis (RIX1)
	Sobic.004G030900	(1 of 1) PTHR23012//PTHR23012:SF65 - MEMBRANE ASSOCIATED RING FINGER // SUBFAMILY NOT NAMED
	Sobic.004G031300	(1 of 59) PF01535//PF13041//PF13812 - PPR repeat (PPR) // PPR repeat family (PPR_2) // Pentatricopeptide repeat domain (PPR_3)
	Sobic.004G031400	(1 of 1) PTHR27006:SF36 - LRR RECEPTOR-LIKE SERINE/THREONINE-PROTEIN KINASE RKF3-RELATED
	Sobic.004G031501	(1 of 8) PF11443 - Domain of unknown function (DUF2828) (DUF2828)
	--------------	Bin 1073
	Sobic.004G043900
	Sobic.004G044250
	Sobic.004G043301	(1 of 7) PTHR22763:SF60 - PROTEIN H05L14.2
	Sobic.004G043400	(1 of 13) PTHR11260//PTHR11260:SF248 - GLUTATHIONE S-TRANSFERASE, GST, SUPERFAMILY, GST DOMAIN CONTAINING // SUBFAMILY NOT NAMED
	Sobic.004G042700	(1 of 1) PTHR22298//PTHR22298:SF53 - ENDO-1,4-BETA-GLUCANASE // SUBFAMILY NOT NAMED
	Sobic.004G042800	(1 of 3) PF00582//PF07714 - Universal stress protein family (Usp) // Protein tyrosine kinase (Pkinase_Tyr)
	Sobic.004G042600	(1 of 9) PF07714//PF12819//PF13855 - Protein tyrosine kinase (Pkinase_Tyr) // Carbohydrate-binding protein of the ER (Malectin_like) // Leucine rich repeat (LRR_8)
	Sobic.004G042900	(1 of 1) PTHR21736:SF13 - PROTEIN VERNALIZATION INSENSITIVE 3-RELATED
	Sobic.004G043001	similar to OSIGBa0093K19.10 protein
	Sobic.004G043101
	Sobic.004G043200	similar to Putative uncharacterized protein
	Sobic.004G043500
	Sobic.004G043600	(1 of 1) KOG4539 - Uncharacterized conserved protein
	Sobic.004G043750	(1 of 2) K16251 - DNA-directed RNA polymerase V subunit 1 [EC:2.7.7.6] (NRPE1)
	Sobic.004G044000	similar to Os02g0152900 protein
	Sobic.004G044100	(1 of 12) PF04784//PF14389 - Protein of unknown function, DUF547 (DUF547) // Leucine-zipper of ternary complex factor MIP1 (Lzipper-MIP1)
	Sobic.004G044200	(1 of 1) 4.1.3.36 - 1,4-dihydroxy-2-naphthoyl-CoA synthase / o-succinylbenzoyl-CoA 1,4-dihydroxy-2-naphthoate-lyase (cyclizing)	https://bmcgenomics.biomedcentral.com/articles/10.1186/s12864-020-6538-8	BMC Genomics, 21, 2020	Grain quality variation
	--------------	Bin 1109
	Sobic.004G102301	(1 of 27) PF06507 - Auxin response factor (Auxin_resp)
	Sobic.004G102500	(1 of 9) PF05687 - BES1/BZR1 plant transcription factor, N-terminal (BES1_N)
	Sobic.004G102600
	Sobic.004G102700	(1 of 9) PF05687 - BES1/BZR1 plant transcription factor, N-terminal (BES1_N)
	Sobic.004G102400	(1 of 1) PTHR15629//PTHR15629:SF13 - SH3YL1 PROTEIN // SUBFAMILY NOT NAMED
	--------------	Bin 1120
	Sobic.004G114600	similar to Putative uncharacterized protein
	Sobic.004G114700
	Sobic.004G114800	(1 of 1) PTHR11177:SF92 - CHITINASE DOMAIN-CONTAINING PROTEIN 1
	Sobic.004G115000	(1 of 1) KOG4029 - Transcription factor HAND2/Transcription factor TAL1/TAL2/LYL1
	--------------	Bin 1124
	Sobic.004G118100	(1 of 2) PTHR31852//PTHR31852:SF6 - FAMILY NOT NAMED // LATE EMBRYOGENESIS ABUNDANT HYDROXYPROLINE-RICH GLYCOPROTEIN
	Sobic.004G118000	(1 of 5) PTHR18966//PTHR18966:SF223 - IONOTROPIC GLUTAMATE RECEPTOR // SUBFAMILY NOT NAMED
	Sobic.004G118200	(1 of 1) PTHR10994//PTHR10994:SF87 - RETICULON // SUBFAMILY NOT NAMED
	Sobic.004G118300
	Sobic.004G118400	(1 of 2) 5.3.1.24 - Phosphoribosylanthranilate isomerase / PRAI
	Sobic.004G118500	(1 of 2) K11095 - U1 small nuclear ribonucleoprotein C (SNRPC)
	Sobic.004G118600	(1 of 2) PTHR24015:SF187 - LEUCINE-RICH PPR MOTIF-CONTAINING PROTEIN, MITOCHONDRIAL
	Sobic.004G118700	(1 of 2) PTHR24193//PTHR24193:SF70 - ANKYRIN REPEAT PROTEIN // AAA-TYPE ATPASE FAMILY PROTEIN / ANKYRIN REPEAT FAMILY PROTEIN
	Sobic.004G118800	(1 of 1) PTHR27007:SF5 - L-TYPE LECTIN-DOMAIN CONTAINING RECEPTOR KINASE S.6
	Sobic.004G118900
	Sobic.004G119000	(1 of 1) PTHR24412:SF213 - F-BOX/KELCH-REPEAT PROTEIN OR23
	--------------	Bin 1143
	Sobic.004G131400	(1 of 47) PF00304 - Gamma-thionin family (Gamma-thionin)
	Sobic.004G131600	(1 of 17) 3.6.3.6 - Proton-exporting ATPase / Proton-translocating P-type ATPase
	Sobic.004G131700	(1 of 303) PF00646 - F-box domain (F-box)
	Sobic.004G131350
	Sobic.004G131501
	Sobic.004G131800	(1 of 1) PF01903 - CbiX (CbiX)
	--------------	Bin 1171
	--------------	Bin 1186
	Sobic.004G141100	(1 of 5) 2.7.1.134 - Inositol-tetrakisphosphate 1-kinase / Inositol-trisphosphate 6-kinase
	Sobic.004G141200	(1 of 3) 1.14.13.11 - Trans-cinnamate 4-monooxygenase / Cinnamic acid 4-monooxygenase
	--------------	Bin 1204
	Sobic.004G154100
	Sobic.004G153800
	Sobic.004G153900	(1 of 8) K15803 - (-)-germacrene D synthase (GERD)
	Sobic.004G154000	(1 of 13) 3.2.1.8 - Endo-1,4-beta-xylanase
	Sobic.004G154200	(1 of 2) PTHR24198//PTHR24198:SF51 - ANKYRIN REPEAT AND PROTEIN KINASE DOMAIN-CONTAINING PROTEIN // SUBFAMILY NOT NAMED	https://link.springer.com/article/10.1007/s12298-020-00848-5	Physiology and Molecular Biology of Plants, 26, 2020	Epi-cuticular wax genes
	Sobic.004G154300	(1 of 1) K12164 - ubiquitin-like modifier-activating enzyme 5 (UBA5, UBE1DC1)	https://link.springer.com/article/10.1007/s12298-020-00848-5	Physiology and molecular Biology of Plants, 26, 2020	Epi-cuticular wax genes
	--------------	Bin 1221
	Sobic.004G172201
	Sobic.004G172300
	Sobic.004G172350
	Sobic.004G171800
	Sobic.004G171900
	Sobic.004G172000	(1 of 1) PF03108 - MuDR family transposase (DBD_Tnp_Mut)
	Sobic.004G172100	(1 of 1203) 2.7.11.1 - Non-specific serine/threonine protein kinase / Threonine-specific protein kinase
	Sobic.004G172400	(1 of 4) PTHR23155//PTHR23155:SF638 - LEUCINE-RICH REPEAT-CONTAINING PROTEIN // SUBFAMILY NOT NAMED
	Sobic.004G172500	weakly similar to Os02g0550000 protein
	Sobic.004G172600	(1 of 1) PTHR21581:SF6 - TRAFFICKING PROTEIN PARTICLE COMPLEX SUBUNIT 12
	Sobic.004G172700	(1 of 1) PTHR31916//PTHR31916:SF3 - FAMILY NOT NAMED // ALKALINE/NEUTRAL INVERTASE CINV1-RELATED
	Sobic.004G172800	(1 of 1) PF13606 - Ankyrin repeat (Ank_3)
	Sobic.004G173100	(1 of 1) K03678 - exosome complex component RRP45 (RRP45, EXOSC9)
	Sobic.004G173200	(1 of 1) PTHR11730//PTHR11730:SF59 - AMMONIUM TRANSPORTER // SUBFAMILY NOT NAMED
	Sobic.004G173300	(1 of 27) PF03101//PF04434//PF10551 - FAR1 DNA-binding domain (FAR1) // SWIM zinc finger (SWIM) // MULE transposase domain (MULE)
	Sobic.004G173400	(1 of 68) PF07762 - Protein of unknown function (DUF1618) (DUF1618)
	Sobic.004G173500	(1 of 2) PTHR24343:SF101 - SERINE/THREONINE-PROTEIN KINASE SRK2A-RELATED
	--------------	Bin 1228
	Sobic.004G183000
	Sobic.004G183900	(1 of 4) PTHR10177//PTHR10177:SF208 - CYCLINE // SUBFAMILY NOT NAMED
	Sobic.004G184101	(1 of 8) PF03242 - Late embryogenesis abundant protein (LEA_3)
	Sobic.004G184300	(1 of 4) PTHR10177//PTHR10177:SF208 - CYCLINE // SUBFAMILY NOT NAMED
	Sobic.004G184400	(1 of 14) KOG4282 - Transcription factor GT-2 and related proteins, contains trihelix DNA-binding/SANT domain
	Sobic.004G182900	(1 of 1) PTHR12321//PTHR12321:SF49 - CPG BINDING PROTEIN // SUBFAMILY NOT NAMED
	Sobic.004G183100	(1 of 18) PF12854//PF13041 - PPR repeat (PPR_1) // PPR repeat family (PPR_2)
	Sobic.004G183200	similar to Putative uncharacterized protein
	Sobic.004G183300	(1 of 1) PTHR37724:SF1 - COPPER ION TRANSMEMBRANE TRANSPORTER
	Sobic.004G183400	(1 of 76) 5.2.1.8 - Peptidylprolyl isomerase / Rotamase
	Sobic.004G183501	(1 of 76) 5.2.1.8 - Peptidylprolyl isomerase / Rotamase
	Sobic.004G183600	(1 of 1) PTHR22960:SF0 - MOLYBDENUM COFACTOR BIOSYNTHESIS PROTEIN 1
	Sobic.004G183701
	Sobic.004G183800	(1 of 1) PTHR11262//PTHR11262:SF4 - HSL AND CLP PROTEASE // ATP-DEPENDENT CLP PROTEASE ATP-BINDING SUBUNIT CLPX-LIKE, MITOCHONDRIAL
	Sobic.004G183950
	Sobic.004G184000	(1 of 1) PTHR23137:SF8 - GOT1/SFT2-LIKE VESCICLE TRANSPORT PROTEIN
	Sobic.004G184200	(1 of 150) PF00010 - Helix-loop-helix DNA-binding domain (HLH)
	Sobic.004G184500	(1 of 5) K00940 - nucleoside-diphosphate kinase (ndk, NME)
	--------------	Bin 1236
	Sobic.004G196500	(1 of 4) PTHR10992//PTHR10992:SF869 - ALPHA/BETA HYDROLASE FOLD-CONTAINING PROTEIN // SUBFAMILY NOT NAMED
	Sobic.004G196600	Predicted protein
	Sobic.004G196900	weakly similar to Putative uncharacterized protein OSJNBb0056I22.41-1
	Sobic.004G197000	(1 of 4) PF07172 - Glycine rich protein family (GRP)
	Sobic.004G197100	(1 of 4) PF07172 - Glycine rich protein family (GRP)
	Sobic.004G197300
	Sobic.004G196200	(1 of 2) K12639 - cytochrome P450, family 724, subfamily B, polypeptide 1 (CYP724B1, D11)
	Sobic.004G196300	(1 of 2) PTHR24073:SF545 - RAS-RELATED PROTEIN RABB1C
	Sobic.004G196400	(1 of 2) K11087 - small nuclear ribonucleoprotein D1 (SNRPD1, SMD1)
	Sobic.004G196700	(1 of 1) KOG1818 - Membrane trafficking and cell signaling protein HRS, contains VHS and FYVE domains
	Sobic.004G196800	(1 of 2) PTHR10098//PTHR10098:SF117 - RAPSYN-RELATED // SUBFAMILY NOT NAMED
	Sobic.004G197200	(1 of 1) PTHR19961//PTHR19961:SF39 - FIMBRIN/PLASTIN // SUBFAMILY NOT NAMED
	Sobic.004G197400	(1 of 2) PTHR10629:SF28 - DNA (CYTOSINE-5)-METHYLTRANSFERASE CMT3
	Sobic.004G197600	(1 of 1) PTHR23344//PTHR23344:SF8 - GLYCEROPHOSPHORYL DIESTER PHOSPHODIESTERASE // GLYCEROPHOSPHODIESTER PHOSPHODIESTERASE-LIKE PROTEIN-RELATED
	--------------	Bin 1240
	Sobic.004G203000	(1 of 1) PTHR24296//PTHR24296:SF2 - FAMILY NOT NAMED // CYTOCHROME P-450-LIKE PROTEIN-RELATED
	Sobic.004G203150
	Sobic.004G203301	similar to Putative uncharacterized protein OJ1568_B05.14
	Sobic.004G203400	(1 of 2) PTHR22504 - REPRESSOR OF RNA POLYMERASE III TRANSCRIPTION MAF1
	Sobic.004G203633
	Sobic.004G203666
	Sobic.004G204300	(1 of 4) PTHR10177//PTHR10177:SF208 - CYCLINE // SUBFAMILY NOT NAMED
	Sobic.004G204500	(1 of 1) PTHR11804//PTHR11804:SF42 - PROTEASE M3 THIMET OLIGOPEPTIDASE-RELATED // SUBFAMILY NOT NAMED
	Sobic.004G202800	(1 of 29) 3.2.1.4 - Cellulase / Endoglucanase	https://www.mdpi.com/2223-7747/12/12/2344	Plants, 12(12), 2023	Seed morphology traits
	Sobic.004G202900	(1 of 2) PTHR22953:SF46 - INACTIVE PURPLE ACID PHOSPHATASE 2-RELATED
	Sobic.004G203100	(1 of 1) K12195 - charged multivesicular body protein 6 (CHMP6, VPS20)
	Sobic.004G203200	(1 of 2) PTHR24413//PTHR24413:SF75 - FAMILY NOT NAMED // BTB/POZ AND TAZ DOMAIN-CONTAINING PROTEIN 2
	Sobic.004G203500	(1 of 1) PTHR11937:SF31 - ACTIN-RELATED PROTEIN 3
	Sobic.004G203600	(1 of 3) PTHR22870//PTHR22870:SF198 - REGULATOR OF CHROMOSOME CONDENSATION // SUBFAMILY NOT NAMED
	Sobic.004G203700	(1 of 3) PTHR10666//PTHR10666:SF127 - UBIQUITIN // SUBFAMILY NOT NAMED
	Sobic.004G203800	similar to Putative uncharacterized protein
	Sobic.004G203900	(1 of 9) K10251 - 17beta-estradiol 17-dehydrogenase / very-long-chain 3-oxoacyl-CoA reductase (HSD17B12, KAR, IFA38)
	Sobic.004G204000	(1 of 88) PF02362 - B3 DNA binding domain (B3)
	Sobic.004G204100	(1 of 1) PTHR18937//PTHR18937:SF272 - STRUCTURAL MAINTENANCE OF CHROMOSOMES SMC FAMILY MEMBER // SUBFAMILY NOT NAMED
	Sobic.004G204200	(1 of 1) K11137 - telomere length regulation protein (TELO2, TEL2)
	Sobic.004G204400	(1 of 106) PF12937 - F-box-like (F-box-like)
	Sobic.004G204650
	--------------	Bin 1273
	Sobic.004G247500	(1 of 10) 1.11.2.3 - Plant seed peroxygenase / Soybean peroxygenase
	Sobic.004G247650
	Sobic.004G247700	similar to Putative uncharacterized protein
	Sobic.004G247900	(1 of 1) PTHR10891//PTHR10891:SF576 - EF-HAND CALCIUM-BINDING DOMAIN CONTAINING PROTEIN // SUBFAMILY NOT NAMED
	Sobic.004G248000	similar to Putative uncharacterized protein
	Sobic.004G247300	(1 of 1) PTHR32080//PTHR32080:SF3 - FAMILY NOT NAMED // CYSTEINE-RICH REPEAT SECRETORY PROTEIN 12-RELATED
	Sobic.004G247400	(1 of 10) 1.11.2.3 - Plant seed peroxygenase / Soybean peroxygenase
	Sobic.004G247600	(1 of 2) 3.6.1.13//3.6.1.22 - ADP-ribose diphosphatase / ADPR-PPase // NAD(+) diphosphatase / NADP pyrophosphatase
	Sobic.004G247800	(1 of 1) PTHR13271//PTHR13271:SF25 - UNCHARACTERIZED PUTATIVE METHYLTRANSFERASE // RIBOSOMAL N-LYSINE METHYLTRANSFERASE 3
	Sobic.004G248100	(1 of 2) PTHR22298//PTHR22298:SF58 - ENDO-1,4-BETA-GLUCANASE // SUBFAMILY NOT NAMED
	--------------	Bin 1291
	Sobic.004G273900	(1 of 147) 1.11.1.7 - Peroxidase / Lactoperoxidase	https://bmcgenomics.biomedcentral.com/articles/10.1186/s12864-020-6538-8	BMC Genomics, 21, 2020	Grain quality variation
	Sobic.004G274000	(1 of 3) PTHR24361//PTHR24361:SF325 - MITOGEN-ACTIVATED KINASE KINASE KINASE // SUBFAMILY NOT NAMED
	Sobic.004G274300
	Sobic.004G274500	(1 of 303) PF00646 - F-box domain (F-box)
	Sobic.004G274800	(1 of 2) PTHR23160//PTHR23160:SF6 - MYOSIN HEAVY CHAIN-RELATED // SUBFAMILY NOT NAMED
	Sobic.004G273500	(1 of 2) PTHR22601:SF11 - OLIGOPEPTIDE TRANSPORTER 4
	Sobic.004G273550	similar to Os02g0695700 protein
	Sobic.004G273600	(1 of 1) 3.1.11.6 - Exodeoxyribonuclease VII / Exonuclease VII	https://bmcgenomics.biomedcentral.com/articles/10.1186/s12864-020-6538-8	BMC Genomics, 21, 2020	Grain quality variation
	Sobic.004G273800	(1 of 1) PTHR10641//PTHR10641:SF596 - MYB-LIKE DNA-BINDING PROTEIN MYB // SUBFAMILY NOT NAMED	https://bmcgenomics.biomedcentral.com/articles/10.1186/s12864-020-6538-8	BMC Genomics, 21, 2020	Grain quality variation
	Sobic.004G274100	similar to Putative uncharacterized protein B1053A04.5
	Sobic.004G274200	(1 of 5) K11971 - E3 ubiquitin-protein ligase RNF14 [EC:6.3.2.19] (RNF14, ARA54)
	Sobic.004G274400	(1 of 1) PTHR14744:SF15 - N-ALPHA-ACETYLTRANSFERASE 60
	Sobic.004G274600	(1 of 1) PTHR24221:SF138 - LP14331P-RELATED
	Sobic.004G274700	(1 of 4) KOG3140 - Predicted membrane protein
	--------------	Bin 1292
	Sobic.004G275100	similar to Putative uncharacterized protein
	Sobic.004G275800	(1 of 3) PTHR22849//PTHR22849:SF29 - WDSAM1 PROTEIN // SUBFAMILY NOT NAMED
	Sobic.004G276100
	Sobic.004G276133	(1 of 39) PF03087 - Arabidopsis protein of unknown function (DUF241)
	Sobic.004G275000	(1 of 108) PTHR24078 - DNAJ HOMOLOG SUBFAMILY C MEMBER
	Sobic.004G275200	(1 of 17) PF04640 - PLATZ transcription factor (PLATZ)
	Sobic.004G275400	(1 of 8) PTHR14155//PTHR14155:SF120 - RING FINGER DOMAIN-CONTAINING // SUBFAMILY NOT NAMED
	Sobic.004G275500	(1 of 2) PTHR11969//PTHR11969:SF27 - MAX DIMERIZATION, MAD // SUBFAMILY NOT NAMED
	Sobic.004G275600	(1 of 1) 3.5.1.16 - Acetylornithine deacetylase / N-acetylornithinase
	Sobic.004G275700	(1 of 1) K11826 - AP-2 complex subunit mu-1 (AP2M1)
	Sobic.004G275900	(1 of 1) PTHR13832//PTHR13832:SF241 - PROTEIN PHOSPHATASE 2C // SUBFAMILY NOT NAMED
	Sobic.004G276000
	Sobic.004G276166
	Sobic.004G276200	(1 of 4) PTHR11654//PTHR11654:SF90 - OLIGOPEPTIDE TRANSPORTER-RELATED // PROTEIN NRT1/ PTR FAMILY 7.2
	Sobic.004G276300
	--------------	Bin 1348
	Sobic.004G358100	(1 of 130) PF07690 - Major Facilitator Superfamily (MFS_1)
	Sobic.004G358150
	Sobic.004G358200	(1 of 4) PTHR14155//PTHR14155:SF187 - RING FINGER DOMAIN-CONTAINING // SUBFAMILY NOT NAMED
	Sobic.004G359150
	Sobic.004G359500	(1 of 2) PTHR34537:SF2 - FERREDOXIN-LIKE PROTEIN
	Sobic.004G358301
	Sobic.004G358400	(1 of 2) PTHR12741//PTHR12741:SF17 - LYST-INTERACTING PROTEIN LIP5 DOPAMINE RESPONSIVE PROTEIN DRG-1 // SUBFAMILY NOT NAMED
	Sobic.004G358500	similar to PRLI-interacting factor A-like
	Sobic.004G358600	(1 of 1) PTHR11562//PTHR11562:SF23 - CATION EFFLUX PROTEIN/ ZINC TRANSPORTER // METAL TOLERANCE PROTEIN C2
	Sobic.004G358700	(1 of 1) PTHR22849//PTHR22849:SF31 - WDSAM1 PROTEIN // SUBFAMILY NOT NAMED
	Sobic.004G358800	(1 of 1200) 2.7.11.1 - Non-specific serine/threonine protein kinase / Threonine-specific protein kinase
	Sobic.004G358900	(1 of 2) PTHR11679//PTHR11679:SF2 - VESICLE PROTEIN SORTING-ASSOCIATED // SEC1 FAMILY DOMAIN-CONTAINING PROTEIN 1
	Sobic.004G359100	(1 of 4) PF05542 - Protein of unknown function (DUF760) (DUF760)
	Sobic.004G359200	(1 of 1) PTHR22952//PTHR22952:SF140 - CAMP-RESPONSE ELEMENT BINDING PROTEIN-RELATED // SUBFAMILY NOT NAMED
	Sobic.004G359300	(1 of 147) 1.11.1.7 - Peroxidase / Lactoperoxidase
	Sobic.004G359400	(1 of 1) PTHR24072:SF171 - RAC-LIKE GTP-BINDING PROTEIN ARAC4-RELATED
	Sobic.004G359600	(1 of 1) K07071 - uncharacterized protein (K07071)
	--------------	Bin 1384
	Sobic.005G064500
	Sobic.005G065050
	Sobic.005G065200
	Sobic.005G065400	(1 of 68) PF07762 - Protein of unknown function (DUF1618) (DUF1618)
	Sobic.005G064600	(1 of 130) PF02365 - No apical meristem (NAM) protein (NAM)
	Sobic.005G064700	(1 of 39) PF12274 - Protein of unknown function (DUF3615) (DUF3615)
	Sobic.005G064800	(1 of 2) PTHR11699//PTHR11699:SF175 - ALDEHYDE DEHYDROGENASE-RELATED // SUBFAMILY NOT NAMED
	Sobic.005G064900	(1 of 27) 1.14.13.121 - Premnaspirodiene oxygenase / Hyoscymus muticus premnaspirodiene oxygenase	https://acsess.onlinelibrary.wiley.com/doi/10.3835/plantgenome2015.09.0091	The Plant Genome, 9, 2016	Grain yield components
	Sobic.005G065000	(1 of 56) PF00069//PF00560//PF08263//PF13855 - Protein kinase domain (Pkinase) // Leucine Rich Repeat (LRR_1) // Leucine rich repeat N-terminal domain (LRRNT_2) // Leucine rich repeat (LRR_8)
	Sobic.005G065100
	Sobic.005G065300	(1 of 1) PTHR10108//PTHR10108:SF784//PTHR10108:SF926 - METHYLTRANSFERASE // METHYLTRANSFERASE PMT24-RELATED // SUBFAMILY NOT NAMED	https://link.springer.com/article/10.1007/s11032-023-01381-5	Molecular Breeding, 43, 2023	Agronomic traits
	--------------	Bin 1395
	Sobic.005G078066	(1 of 303) PF00646 - F-box domain (F-box)
	Sobic.005G078300	(1 of 77) PF08387 - FBD (FBD)
	Sobic.005G078400	(1 of 77) PF14368 - Probable lipid transfer (LTP_2)
	Sobic.005G078132
	Sobic.005G078200
	Sobic.005G078500
	Sobic.005G078600	(1 of 303) PF00646 - F-box domain (F-box)
	Sobic.005G078700	(1 of 303) PF00646 - F-box domain (F-box)
	--------------	Bin 1430
	Sobic.005G110457	(1 of 1) PTHR30620//PTHR30620:SF29 - PERIPLASMIC BETA-GLUCOSIDASE-RELATED // SUBFAMILY NOT NAMED
	Sobic.005G110460	(1 of 3) PTHR30620//PTHR30620:SF45 - PERIPLASMIC BETA-GLUCOSIDASE-RELATED // SUBFAMILY NOT NAMED
	Sobic.005G110463	(1 of 188) PTHR23002 - ZINC FINGER CCHC DOMAIN CONTAINING PROTEIN
	Sobic.005G110466	(1 of 2) PTHR11654//PTHR11654:SF182 - OLIGOPEPTIDE TRANSPORTER-RELATED // SUBFAMILY NOT NAMED
	Sobic.005G110469
	--------------	Bin 1439
	Sobic.005G111200	(1 of 1) PTHR31066:SF1 - PB1_UP2 DOMAIN-CONTAINING PROTEIN
	Sobic.005G111400	(1 of 1) PTHR31403:SF4 - GALACTOLIPASE DONGLE, CHLOROPLASTIC-RELATED
	Sobic.005G111450	(1 of 157) PTHR23002//PTHR23002:SF63 - ZINC FINGER CCHC DOMAIN CONTAINING PROTEIN // SUBFAMILY NOT NAMED
	Sobic.005G111600
	Sobic.005G111500	(1 of 20) PF00498 - FHA domain (FHA)
	Sobic.005G111550
	Sobic.005G111700	(1 of 1) PTHR12506//PTHR12506:SF25 - PROTEIN PHOSPHATASE RELATED // SUBFAMILY NOT NAMED
	Sobic.005G111800
	--------------	Bin 1463
	Sobic.005G116601
	Sobic.005G116900	similar to Putative uncharacterized protein
	Sobic.005G117700	(1 of 68) PF02298 - Plastocyanin-like domain (Cu_bind_like)
	Sobic.005G118000
	Sobic.005G116700	(1 of 47) PF00069//PF08263//PF13855 - Protein kinase domain (Pkinase) // Leucine rich repeat N-terminal domain (LRRNT_2) // Leucine rich repeat (LRR_8)
	Sobic.005G116800
	Sobic.005G117001	(1 of 6) K02929 - large subunit ribosomal protein L44e (RP-L44e, RPL44)
	Sobic.005G117100	similar to Expressed protein
	Sobic.005G117200
	Sobic.005G117300	(1 of 1) PTHR24220:SF511 - ABC TRANSPORTER I FAMILY MEMBER 11, CHLOROPLASTIC
	Sobic.005G117400	(1 of 1) PTHR31221:SF25 - WRKY TRANSCRIPTION FACTOR 45-RELATED
	Sobic.005G117500
	Sobic.005G117600
	Sobic.005G117801
	Sobic.005G117901	(1 of 13) PTHR23155//PTHR23155:SF529 - LEUCINE-RICH REPEAT-CONTAINING PROTEIN // SUBFAMILY NOT NAMED
	--------------	Bin 1471
	Sobic.005G127400	similar to Putative uncharacterized protein
	Sobic.005G126701	(1 of 5) 2.3.1.50 - Serine C-palmitoyltransferase
	Sobic.005G126800	(1 of 3) K00654 - serine palmitoyltransferase (SPT)
	Sobic.005G126900
	Sobic.005G127000	(1 of 14) 1.14.13.138 - Indolin-2-one monooxygenase / CYP71C2
	Sobic.005G127100	(1 of 2) PTHR37264//PTHR37264:SF1 - FAMILY NOT NAMED // RIBOSOMAL PROTEIN L31
	Sobic.005G127200	(1 of 1) PTHR22835//PTHR22835:SF133 - ZINC FINGER FYVE DOMAIN CONTAINING PROTEIN // SUBFAMILY NOT NAMED
	Sobic.005G127300	(1 of 2) K14289 - exportin-5 (XPO5)
	Sobic.005G127500	weakly similar to Putative uncharacterized protein
	Sobic.005G127600
	Sobic.005G127800	(1 of 41) PF00560//PF08263//PF13855 - Leucine Rich Repeat (LRR_1) // Leucine rich repeat N-terminal domain (LRRNT_2) // Leucine rich repeat (LRR_8)
	--------------	Bin 1483
	Sobic.005G141400
	Sobic.005G141300	(1 of 41) PF03140 - Plant protein of unknown function (DUF247)
	Sobic.005G141500
	Sobic.005G141600
	Sobic.005G141000	(1 of 41) PF03140 - Plant protein of unknown function (DUF247)
	Sobic.005G141100	(1 of 4) PTHR10366//PTHR10366:SF354 - NAD DEPENDENT EPIMERASE/DEHYDRATASE // SUBFAMILY NOT NAMED
	Sobic.005G141200	(1 of 41) PF03140 - Plant protein of unknown function (DUF247)
	--------------	Bin 1500
	Sobic.005G165201	(1 of 5) PTHR10795//PTHR10795:SF377 - PROPROTEIN CONVERTASE SUBTILISIN/KEXIN // SUBFAMILY NOT NAMED
	Sobic.005G165300	(1 of 2) PTHR24056//PTHR24056:SF231 - CELL DIVISION PROTEIN KINASE // SUBFAMILY NOT NAMED
	Sobic.005G165566	(1 of 77) PF14368 - Probable lipid transfer (LTP_2)
	Sobic.005G165632		https://www.frontiersin.org/journals/plant-science/articles/10.3389/fpls.2024.1320844/full	Frontiers in Plant Science, 15, 2024	Plant color
	Sobic.005G164900	(1 of 1) PTHR12794//PTHR12794:SF2 - GEMIN2 // ARM REPEAT SUPERFAMILY PROTEIN
	Sobic.005G164966	(1 of 8) PTHR11461//PTHR11461:SF169 - SERINE PROTEASE INHIBITOR, SERPIN // SUBFAMILY NOT NAMED
	Sobic.005G165032	(1 of 303) PF00646 - F-box domain (F-box)
	Sobic.005G165100	(1 of 8) PTHR11461//PTHR11461:SF169 - SERINE PROTEASE INHIBITOR, SERPIN // SUBFAMILY NOT NAMED
	Sobic.005G165400	(1 of 5) PTHR10795//PTHR10795:SF377 - PROPROTEIN CONVERTASE SUBTILISIN/KEXIN // SUBFAMILY NOT NAMED
	Sobic.005G165500	(1 of 5) PTHR10795//PTHR10795:SF377 - PROPROTEIN CONVERTASE SUBTILISIN/KEXIN // SUBFAMILY NOT NAMED
	--------------	Bin 1524
	Sobic.005G203150	(1 of 12) 1.1.1.206 - Tropinone reductase I / Tropinone reductase
	Sobic.005G203600
	Sobic.005G203700
	Sobic.005G203750
	Sobic.005G203900	(1 of 2) PTHR10168//PTHR10168:SF72 - GLUTAREDOXIN // SUBFAMILY NOT NAMED
	Sobic.005G204000	(1 of 2) PTHR10168//PTHR10168:SF72 - GLUTAREDOXIN // SUBFAMILY NOT NAMED
	Sobic.005G203200	(1 of 1) PF00069//PF01485 - Protein kinase domain (Pkinase) // IBR domain, a half RING-finger domain (IBR)
	Sobic.005G203300	(1 of 9) 1.1.1.206//1.1.1.236 - Tropinone reductase I / Tropinone reductase // Tropinone reductase II / Tropinone reductase
	Sobic.005G203400	(1 of 5) PTHR23155//PTHR23155:SF485 - LEUCINE-RICH REPEAT-CONTAINING PROTEIN // SUBFAMILY NOT NAMED
	Sobic.005G203500	(1 of 5) PTHR23155//PTHR23155:SF485 - LEUCINE-RICH REPEAT-CONTAINING PROTEIN // SUBFAMILY NOT NAMED
	Sobic.005G203800	(1 of 1) PTHR21493:SF101 - ALPHA/BETA-HYDROLASES SUPERFAMILY PROTEIN
	Sobic.005G204100	(1 of 1) PTHR23244//PTHR23244:SF327 - KELCH REPEAT DOMAIN // SUBFAMILY NOT NAMED
	Sobic.005G204200	(1 of 2) K02835 - peptide chain release factor 1 (prfA, MTRF1, MRF1)
	Sobic.005G204300	(1 of 13) PF05498 - Rapid ALkalinization Factor (RALF) (RALF)
	Sobic.005G204400	(1 of 5) 2.1.1.229 - tRNA (carboxymethyluridine(34)-5-O)-methyltransferase / tRNA methyltransferase 9
	Sobic.005G204500	(1 of 290) PF08263 - Leucine rich repeat N-terminal domain (LRRNT_2)
	--------------	Bin 1529
	Sobic.005G212300	(1 of 110) K10523 - speckle-type POZ protein (SPOP)
	Sobic.005G212000
	Sobic.005G211000	(1 of 3) PTHR23324//PTHR23324:SF81 - SEC14 RELATED PROTEIN // SUBFAMILY NOT NAMED
	Sobic.005G211200	(1 of 2) PTHR23241//PTHR23241:SF55 - LATE EMBRYOGENESIS ABUNDANT PLANTS LEA-RELATED // SUBFAMILY NOT NAMED
	Sobic.005G211301
	Sobic.005G211400	(1 of 1) 1.14.13.120 - Costunolide synthase
	Sobic.005G211750
	Sobic.005G211500	(1 of 1) PTHR30620//PTHR30620:SF4 - PERIPLASMIC BETA-GLUCOSIDASE-RELATED // BETA-D-XYLOSIDASE 2-RELATED
	Sobic.005G211600	Predicted protein
	Sobic.005G211700	(1 of 5) K03017 - DNA-directed RNA polymerase II subunit RPB9 (RPB9, POLR2I)
	Sobic.005G211801
	Sobic.005G211851
	Sobic.005G211900
	Sobic.005G212100	(1 of 3) PTHR23155//PTHR23155:SF564 - LEUCINE-RICH REPEAT-CONTAINING PROTEIN // SUBFAMILY NOT NAMED
	Sobic.005G212201	(1 of 164) PF01535//PF13041 - PPR repeat (PPR) // PPR repeat family (PPR_2)
	Sobic.005G212400	(1 of 5) PTHR23155//PTHR23155:SF485 - LEUCINE-RICH REPEAT-CONTAINING PROTEIN // SUBFAMILY NOT NAMED
	--------------	Bin 1560
	Sobic.006G016950
	Sobic.006G016350
	Sobic.006G016500	(1 of 5) 4.2.1.119 - Enoyl-CoA hydratase 2 / ECH2
	Sobic.006G016600	(1 of 1) K09648 - mitochondrial inner membrane protease subunit 2 (IMP2)
	Sobic.006G016700	(1 of 2) PTHR23079:SF13 - RNA-DEPENDENT RNA POLYMERASE 3-RELATED
	Sobic.006G016800	(1 of 2) PTHR12383//PTHR12383:SF22 - PROTEASE FAMILY S26 MITOCHONDRIAL INNER MEMBRANE PROTEASE-RELATED // SUBFAMILY NOT NAMED
	Sobic.006G016900	(1 of 1) 2.5.1.47//4.4.1.9 - Cysteine synthase / OAS sulfhydrylase // L-3-cyanoalanine synthase / Beta-cyanoalanine synthase	https://acsess.onlinelibrary.wiley.com/doi/full/10.1002/tpg2.20452	The Plant Genome, 17, 2024	Plant resistance to insect pests
	Sobic.006G017000	(1 of 1) K12862 - pleiotropic regulator 1 (PLRG1, PRL1, PRP46)
	Sobic.006G017100	(1 of 2) PTHR12899//PTHR12899:SF10 - 39S RIBOSOMAL PROTEIN L18, MITOCHONDRIAL // SUBFAMILY NOT NAMED
	Sobic.006G017200	(1 of 18) PTHR23155//PTHR23155:SF498 - LEUCINE-RICH REPEAT-CONTAINING PROTEIN // SUBFAMILY NOT NAMED
	Sobic.006G017266
	Sobic.006G017332
	--------------	Bin 1574
	Sobic.006G027601
	Sobic.006G027300	(1 of 12) K08176 - MFS transporter, PHS family, inorganic phosphate transporter (PHO84)
	Sobic.006G027500	(1 of 1) 4.2.3.111 - (-)-alpha-terpineol synthase
	Sobic.006G027700	(1 of 2) PTHR11895//PTHR11895:SF88 - AMIDASE // SUBFAMILY NOT NAMED
	Sobic.006G027800	(1 of 2) PTHR23155//PTHR23155:SF504 - LEUCINE-RICH REPEAT-CONTAINING PROTEIN // SUBFAMILY NOT NAMED
	Sobic.006G027900	(1 of 1) PTHR11895//PTHR11895:SF97 - AMIDASE // SUBFAMILY NOT NAMED
	Sobic.006G028000	(1 of 2) PTHR11895//PTHR11895:SF88 - AMIDASE // SUBFAMILY NOT NAMED
	Sobic.006G028100	(1 of 1) K03521 - electron transfer flavoprotein beta subunit (fixA, etfB)
	--------------	Bin 1581
	Sobic.006G032800	(1 of 13) 3.2.1.8 - Endo-1,4-beta-xylanase
	Sobic.006G032900	(1 of 1) PTHR12121//PTHR12121:SF36 - CARBON CATABOLITE REPRESSOR PROTEIN 4 // ENDONUCLEASE/EXONUCLEASE/PHOSPHATASE DOMAIN-CONTAINING PROTEIN
	Sobic.006G033001	(1 of 157) PTHR23002//PTHR23002:SF63 - ZINC FINGER CCHC DOMAIN CONTAINING PROTEIN // SUBFAMILY NOT NAMED
	--------------	Bin 1599
	Sobic.006G038300	(1 of 3) PTHR24411:SF35 - BTB/POZ AND MATH DOMAIN-CONTAINING PROTEIN 1-RELATED	https://link.springer.com/article/10.1007/s11032-023-01381-5	Molecular Breeding, 43, 2023	Agronomic traits
	--------------	Bin 1604
	--------------	Bin 1607
	Sobic.006G040101	(1 of 16) PF03004 - Plant transposase (Ptta/En/Spm family) (Transposase_24)
	--------------	Bin 1625
	Sobic.006G042275	(1 of 157) PTHR23002//PTHR23002:SF63 - ZINC FINGER CCHC DOMAIN CONTAINING PROTEIN // SUBFAMILY NOT NAMED
	Sobic.006G042350	(1 of 188) PTHR23002 - ZINC FINGER CCHC DOMAIN CONTAINING PROTEIN
	--------------	Bin 1634
	Sobic.006G045500	(1 of 1) PTHR12298//PTHR12298:SF20 - PCDC2 PROGRAMMED CELL DEATH PROTEIN 2 -RELATED // SUBFAMILY NOT NAMED
	Sobic.006G045800	(1 of 1) 1.14.13.119 - 5-epiaristolochene 1,3-dihydroxylase / EAH
	Sobic.006G045901	(1 of 27) PF06507 - Auxin response factor (Auxin_resp)
	Sobic.006G046000
	Sobic.006G045400
	Sobic.006G045601
	Sobic.006G045700
	--------------	Bin 1649
	Sobic.006G052200	(1 of 2) PTHR21576//PTHR21576:SF27 - UNCHARACTERIZED NODULIN-LIKE PROTEIN // SUBFAMILY NOT NAMED
	Sobic.006G052250
	Sobic.006G052650
	Sobic.006G052900
	Sobic.006G052300	(1 of 2) PTHR24078//PTHR24078:SF212 - DNAJ HOMOLOG SUBFAMILY C MEMBER // SUBFAMILY NOT NAMED
	Sobic.006G052400	(1 of 1) K12625 - U6 snRNA-associated Sm-like protein LSm6 (LSM6)
	Sobic.006G052500	(1 of 2) 1.2.4.2 - Oxoglutarate dehydrogenase (succinyl-transferring) / Oxoglutarate dehydrogenase (lipoamide)
	Sobic.006G052800	(1 of 2) 1.2.4.2 - Oxoglutarate dehydrogenase (succinyl-transferring) / Oxoglutarate dehydrogenase (lipoamide)
	Sobic.006G053000	(1 of 2) PTHR22814//PTHR22814:SF142 - COPPER TRANSPORT PROTEIN ATOX1-RELATED // SUBFAMILY NOT NAMED
	--------------	Bin 1658
	Sobic.006G062000
	Sobic.006G061600	(1 of 23) PF06839 - GRF zinc finger (zf-GRF)
	Sobic.006G061500	(1 of 2) PTHR12606//PTHR12606:SF40 - SENTRIN/SUMO-SPECIFIC PROTEASE // SUBFAMILY NOT NAMED
	Sobic.006G061700	(1 of 2) PTHR30540//PTHR30540:SF15 - OSMOTIC STRESS POTASSIUM TRANSPORTER // SUBFAMILY NOT NAMED
	Sobic.006G061800
	Sobic.006G061900
	Sobic.006G062100	(1 of 1) PTHR30540//PTHR30540:SF27 - OSMOTIC STRESS POTASSIUM TRANSPORTER // SUBFAMILY NOT NAMED
	Sobic.006G062200	(1 of 1) PTHR23240//PTHR23240:SF6 - DNA CROSS-LINK REPAIR PROTEIN PSO2/SNM1-RELATED // DNA CROSS-LINK REPAIR 1A PROTEIN
	--------------	Bin 1664
	Sobic.006G067000	(1 of 164) PF01535//PF13041 - PPR repeat (PPR) // PPR repeat family (PPR_2)
	Sobic.006G067050
	Sobic.006G067200
	Sobic.006G067300	(1 of 303) PF00646 - F-box domain (F-box)
	Sobic.006G068000	(1 of 9) PF06830 - Root cap (Root_cap)
	Sobic.006G066700	(1 of 26) PF00646//PF08387 - F-box domain (F-box) // FBD (FBD)
	Sobic.006G066800	(1 of 1) PTHR10357:SF141 - 1,4-ALPHA-GLUCAN-BRANCHING ENZYME 2-1, CHLOROPLASTIC/AMYLOPLASTIC-RELATED
	Sobic.006G066900
	Sobic.006G067100	(1 of 8) 3.2.2.22 - rRNA N-glycosylase / rRNA N-glycosidase
	Sobic.006G067150
	Sobic.006G067400	(1 of 5) 2.4.1.18 - 1,4-alpha-glucan branching enzyme / Glycogen branching enzyme
	Sobic.006G067500	(1 of 1) PTHR24032:SF1 - PRESPORE PROTEIN DP87
	Sobic.006G067600	(1 of 1) PTHR10625//PTHR10625:SF124 - HISTONE DEACETYLASE // HISTONE DEACETYLASE 9	https://www.frontiersin.org/journals/plant-science/articles/10.3389/fpls.2022.999692/full https://www.frontiersin.org/journals/plant-science/articles/10.3389/fpls.2020.551305/full	Frontiers in Plant Science, 13, 2022 Frontiers in Plant Science, 11, 2020	Agronomic traits Biomass related traits
	Sobic.006G067700	(1 of 1) PTHR24351//PTHR24351:SF88 - RIBOSOMAL PROTEIN S6 KINASE // SUBFAMILY NOT NAMED	https://link.springer.com/article/10.1007/s10681-017-2075-1 https://academic.oup.com/plphys/article/183/4/1898/6118529 https://www.frontiersin.org/journals/plant-science/articles/10.3389/fpls.2024.1356619/full	Euphytica, 213, 2017 Plant Physiology, 183, 2020 Frontiers in Plant Science, 15, 2024	Agronomically important traits Loss of function include reduction in the length of all internodes Structural and non-structural carbohydrate accumulation
	Sobic.006G067800	(1 of 5) K02943 - large subunit ribosomal protein LP2 (RP-LP2, RPLP2)
	Sobic.006G067900	similar to H0717B12.1 protein
	--------------	Bin 1666
	Sobic.006G069050	(1 of 2) PTHR23315:SF75 - U-BOX DOMAIN-CONTAINING PROTEIN 9
	Sobic.006G069000	(1 of 1) PTHR19370:SF96 - FERREDOXIN-3, CHLOROPLASTIC
	Sobic.006G069100	(1 of 19) PF01535//PF13041//PF13812//PF14432 - PPR repeat (PPR) // PPR repeat family (PPR_2) // Pentatricopeptide repeat domain (PPR_3) // DYW family of nucleic acid deaminases (DYW_deaminase)
	Sobic.006G069200	(1 of 61) 3.2.1.39 - Glucan endo-1,3-beta-D-glucosidase / Laminarinase
	Sobic.006G069300	(1 of 2) PTHR18952//PTHR18952:SF129 - CARBONIC ANHYDRASE // SUBFAMILY NOT NAMED
	Sobic.006G069400
	Sobic.006G069500	(1 of 1) PTHR10168//PTHR10168:SF44 - GLUTAREDOXIN // GLUTAREDOXIN DOMAIN-CONTAINING CYSTEINE-RICH PROTEIN CG12206-RELATED
	Sobic.006G069766
	Sobic.006G070032	(1 of 12) K01193 - beta-fructofuranosidase (E3.2.1.26, sacA)
	Sobic.006G070298	(1 of 12) K01193 - beta-fructofuranosidase (E3.2.1.26, sacA)
	--------------	Bin 1682
	Sobic.006G088820	(1 of 303) PF00646 - F-box domain (F-box)
	Sobic.006G089601
	Sobic.006G088900	(1 of 2) PTHR10903//PTHR10903:SF66 - GTPASE, IMAP FAMILY MEMBER-RELATED // SUBFAMILY NOT NAMED
	Sobic.006G089000	(1 of 2) PTHR11514//PTHR11514:SF48 - MYC // SUBFAMILY NOT NAMED
	Sobic.006G089101	(1 of 6) K12662 - U4/U6 small nuclear ribonucleoprotein PRP4 (PRPF4, PRP4)
	Sobic.006G089200
	Sobic.006G089233
	Sobic.006G089266
	Sobic.006G089300	(1 of 2) PTHR11654//PTHR11654:SF114 - OLIGOPEPTIDE TRANSPORTER-RELATED // SUBFAMILY NOT NAMED
	Sobic.006G089350
	Sobic.006G089400	(1 of 1) PTHR21347//PTHR21347:SF0 - CLEFT LIP AND PALATE ASSOCIATED TRANSMEMBRANE PROTEIN-RELATED // CLEFT LIP AND PALATE TRANSMEMBRANE PROTEIN 1
	Sobic.006G089500	(1 of 6) K14486 - auxin response factor (K14486, ARF)
	Sobic.006G089700	(1 of 16) 3.6.5.5 - Dynamin GTPase
	--------------	Bin 1691
	Sobic.006G102650
	Sobic.006G103000	weakly similar to H0523F07.3 protein
	Sobic.006G102000	(1 of 2) PTHR31906:SF5 - PLASTID-LIPID-ASSOCIATED PROTEIN 3, CHLOROPLASTIC-RELATED
	Sobic.006G102100	(1 of 2) K12827 - splicing factor 3A subunit 3 (SF3A3, SAP61, PRP9)
	Sobic.006G102200	(1 of 2) PTHR13304 - GLYCOSYLPHOSPHATIDYLINOSITOL ANCHOR ATTACHMENT 1 PROTEIN
	Sobic.006G102300	(1 of 65) KOG0254 - Predicted transporter (major facilitator superfamily)
	Sobic.006G102400	(1 of 65) KOG0254 - Predicted transporter (major facilitator superfamily)
	Sobic.006G102500	(1 of 65) KOG0254 - Predicted transporter (major facilitator superfamily)
	Sobic.006G102550
	Sobic.006G102600
	Sobic.006G102700	weakly similar to OSJNBa0027G07.10 protein
	Sobic.006G102800	(1 of 1) PTHR23500//PTHR23500:SF44 - FAMILY NOT NAMED // SUGAR TRANSPORT PROTEIN 5
	Sobic.006G102900	(1 of 5) PF13266 - Protein of unknown function (DUF4057) (DUF4057)
	--------------	Bin 1695
	Sobic.006G107832
	Sobic.006G107766
	Sobic.006G108100	(1 of 77) PF14368 - Probable lipid transfer (LTP_2)
	Sobic.006G107500	(1 of 2) PTHR10641:SF604 - MYB DOMAIN PROTEIN 106
	Sobic.006G107600	(1 of 1) K19032 - 30S ribosomal protein 3 (PSRP3)
	Sobic.006G107700	(1 of 3) PTHR11945:SF144 - AGAMOUS-LIKE MADS-BOX PROTEIN AGL17-RELATED
	Sobic.006G107900	(1 of 1) PTHR15907//PTHR15907:SF47 - FAMILY NOT NAMED // PROTEIN PLANT CADMIUM RESISTANCE 11-RELATED
	Sobic.006G108000	(1 of 1) PTHR23213//PTHR23213:SF219 - FORMIN-RELATED // SUBFAMILY NOT NAMED
	Sobic.006G108200
	--------------	Bin 1703
	Sobic.006G119700
	Sobic.006G121000	(1 of 15) PF16913 - Purine nucleobase transmembrane transport (PUNUT)
	Sobic.006G119300	(1 of 1) K10744 - ribonuclease H2 subunit B (RNASEH2B)
	Sobic.006G119400	(1 of 27) PF03101//PF04434//PF10551 - FAR1 DNA-binding domain (FAR1) // SWIM zinc finger (SWIM) // MULE transposase domain (MULE)
	Sobic.006G119600	(1 of 1) PTHR10774//PTHR10774:SF94 - EXTENDED SYNAPTOTAGMIN-RELATED // SUBFAMILY NOT NAMED
	Sobic.006G119800	(1 of 7) PTHR23155:SF516 - PLANT INTRACELLULAR RAS-GROUP-RELATED LRR PROTEIN 1-RELATED
	Sobic.006G119900	(1 of 1) PTHR20930//PTHR20930:SF3 - OVARIAN CARCINOMA ANTIGEN CA125-RELATED // SUBFAMILY NOT NAMED
	Sobic.006G120200	(1 of 164) PF01535//PF13041 - PPR repeat (PPR) // PPR repeat family (PPR_2)
	Sobic.006G120301	(1 of 3) PTHR31079:SF2 - F4P13.14 PROTEIN-RELATED
	Sobic.006G120000	(1 of 27) PF03000 - NPH3 family (NPH3)	https://www.frontiersin.org/journals/plant-science/articles/10.3389/fpls.2022.999692/full	Frontiers in Plant Science, 13, 2022	Major agronomic traits
	Sobic.006G120100	similar to OSIGBa0116M22.4 protein
	Sobic.006G120400	(1 of 3) PTHR31079:SF2 - F4P13.14 PROTEIN-RELATED
	Sobic.006G120500	(1 of 3) 2.4.1.144 - Beta-1,4-mannosyl-glycoprotein 4-beta-N-acetylglucosaminyltransferase / acetylglucosaminyltransferase III
	Sobic.006G120600	(1 of 1) KOG0744 - AAA+-type ATPase
	Sobic.006G120700	(1 of 2) 3.5.1.89 - N-acetylglucosaminylphosphatidylinositol deacetylase / N-acetylglucosaminylphosphatidylinositol de-N-acetylase
	Sobic.006G120800	(1 of 1) PTHR33405:SF4 - PROTEIN FLX-LIKE 4
	Sobic.006G120900	(1 of 3) 1.1.1.41 - Isocitrate dehydrogenase (NAD(+)) / Nicotinamide adenine dinucleotide isocitrate dehydrogenase
	Sobic.006G121100	(1 of 4) PF06273 - Plant specific eukaryotic initiation factor 4B (eIF-4B)
	--------------	Bin 1704
	Sobic.006G122000	(1 of 27) 1.14.13.121 - Premnaspirodiene oxygenase / Hyoscymus muticus premnaspirodiene oxygenase
	Sobic.006G122800	(1 of 2) PTHR21495//PTHR21495:SF61 - NUCLEOPORIN-RELATED // SUBFAMILY NOT NAMED
	Sobic.006G121300	(1 of 1) PTHR12802//PTHR12802:SF2 - SWI/SNF COMPLEX-RELATED // SWI/SNF COMPLEX SUBUNIT SWI3A
	Sobic.006G121400	(1 of 1) PTHR32175//PTHR32175:SF2 - FAMILY NOT NAMED // SURFEIT LOCUS PROTEIN 2
	Sobic.006G121500	(1 of 182) KOG0156 - Cytochrome P450 CYP2 subfamily
	Sobic.006G121600	(1 of 182) KOG0156 - Cytochrome P450 CYP2 subfamily
	Sobic.006G121700	weakly similar to Putative uncharacterized protein
	Sobic.006G121800	(1 of 182) KOG0156 - Cytochrome P450 CYP2 subfamily
	Sobic.006G121900
	Sobic.006G121950
	Sobic.006G122200	(1 of 29) 3.2.1.4 - Cellulase / Endoglucanase	https://www.frontiersin.org/journals/plant-science/articles/10.3389/fpls.2024.1356619/full	Frontiers in Plant Science, 15, 2024	Structural and non-structural carbohydrates accumulation
	Sobic.006G122100	(1 of 48) PF01535//PF13041//PF14432 - PPR repeat (PPR) // PPR repeat family (PPR_2) // DYW family of nucleic acid deaminases (DYW_deaminase)
	Sobic.006G122300	(1 of 29) 3.2.1.4 - Cellulase / Endoglucanase
	Sobic.006G122400	(1 of 7) 2.4.1.82 - Galactinol--sucrose galactosyltransferase / Raffinose synthase
	Sobic.006G122500	(1 of 1) PTHR10108//PTHR10108:SF788 - METHYLTRANSFERASE // SUBFAMILY NOT NAMED
	Sobic.006G122600	(1 of 1) K00573 - protein-L-isoaspartate(D-aspartate) O-methyltransferase (E2.1.1.77, pcm)
	Sobic.006G122700	(1 of 2) K15360 - centromere protein X (STRA13, CENPX, MHF2)
	Sobic.006G122900	(1 of 2) K15360 - centromere protein X (STRA13, CENPX, MHF2)
	Sobic.006G123000	(1 of 1) PTHR22844//PTHR22844:SF199 - F-BOX AND WD40 DOMAIN PROTEIN // F21J9.19
	--------------	Bin 1725
	Sobic.006G156100	(1 of 171) PF00847 - AP2 domain (AP2)
	Sobic.006G156200
	Sobic.006G156600	(1 of 38) PF00083 - Sugar (and other) transporter (Sugar_tr)
	Sobic.006G156801	(1 of 2) K15203 - general transcription factor 3C polypeptide 6 (GTF3C6)
	Sobic.006G155700	(1 of 2) PTHR19241//PTHR19241:SF271 - ATP-BINDING CASSETTE TRANSPORTER // SUBFAMILY NOT NAMED
	Sobic.006G155800	(1 of 1) K10903 - HUS1 checkpoint protein (HUS1)
	Sobic.006G155900	similar to Os04g0528600 protein
	Sobic.006G156000	(1 of 3) 1.8.7.2 - Ferredoxin:thioredoxin reductase
	Sobic.006G156300	(1 of 2) PTHR14221//PTHR14221:SF6 - WD REPEAT DOMAIN 44 // SUBFAMILY NOT NAMED
	Sobic.006G156400	(1 of 1) PTHR23081:SF1 - RNA POLYMERASE II C-TERMINAL DOMAIN PHOSPHATASE-LIKE 2
	Sobic.006G156500	(1 of 1) K01988 - lactosylceramide 4-alpha-galactosyltransferase (A4GALT)
	Sobic.006G157000	(1 of 1) K01756 - adenylosuccinate lyase (purB, ADSL)
	--------------	Bin 1733
	Sobic.006G166800	(1 of 68) PF02298 - Plastocyanin-like domain (Cu_bind_like)
	Sobic.006G167900	(1 of 33) K09286 - EREBP-like factor (EREBP)
	Sobic.006G168100	(1 of 33) K09286 - EREBP-like factor (EREBP)
	Sobic.006G168200	(1 of 33) K09286 - EREBP-like factor (EREBP)
	Sobic.006G166900	(1 of 3) 2.3.1.133//2.3.1.99 - Shikimate O-hydroxycinnamoyltransferase // Quinate O-hydroxycinnamoyltransferase / Hydroxycinnamoyl coenzyme A-quinate transferase
	Sobic.006G167000
	Sobic.006G167100
	Sobic.006G167200	(1 of 14) PF11955 - Plant organelle RNA recognition domain (PORR)
	Sobic.006G167250
	Sobic.006G167300	(1 of 1) PTHR24351//PTHR24351:SF106 - RIBOSOMAL PROTEIN S6 KINASE // PROTEIN KINASE
	Sobic.006G167400	(1 of 3) K05609 - ubiquitin carboxyl-terminal hydrolase L3 [EC:3.4.19.12] (UCHL3, YUH1)
	Sobic.006G167500	(1 of 1) PTHR23315:SF90 - ARMADILLO/BETA-CATENIN-LIKE REPEAT-CONTAINING PROTEIN
	Sobic.006G167600	(1 of 1) PTHR15606//PTHR15606:SF3 - DNAJ HOMOLOG SUBFAMILY C MEMBER 8/LIPOPOLYSACCHARIDE SPECIFIC RESPONSE-7-RELATED // GPALPP MOTIFS-CONTAINING PROTEIN 1
	Sobic.006G167700	(1 of 1) PTHR33203:SF7 - GLYCINE-RICH PROTEIN-RELATED
	Sobic.006G167800	(1 of 33) K09286 - EREBP-like factor (EREBP)
	Sobic.006G167850
	Sobic.006G168000	(1 of 33) K09286 - EREBP-like factor (EREBP)
	--------------	Bin 1801
	Sobic.006G266800	(1 of 1) PTHR13683:SF265 - PROTEIN ASPARTIC PROTEASE IN GUARD CELL 2
	Sobic.006G266900	(1 of 1) PTHR27000//PTHR27000:SF102 - FAMILY NOT NAMED // DISEASE RESISTANCE PROTEIN-LIKE
	Sobic.006G267100	(1 of 5) PF04842 - Plant protein of unknown function (DUF639) (DUF639)
	Sobic.006G267400	weakly similar to H0402C08.10 protein
	Sobic.006G267500	(1 of 1) PTHR19845:SF0 - KATANIN P80 WD40 REPEAT-CONTAINING SUBUNIT B1
	Sobic.006G267000	(1 of 61) PF03168 - Late embryogenesis abundant protein (LEA_2)
	Sobic.006G266700	(1 of 1) PTHR11006//PTHR11006:SF70 - PROTEIN ARGININE N-METHYLTRANSFERASE // SUBFAMILY NOT NAMED
	Sobic.006G266850
	Sobic.006G267200	(1 of 2) PTHR11817//PTHR11817:SF5 - PYRUVATE KINASE // PYRUVATE KINASE-RELATED
	Sobic.006G267300	similar to Putative uncharacterized protein B1080D07.19
	Sobic.006G267600	(1 of 2) K14416 - elongation factor 1 alpha-like protein (HBS1)
	Sobic.006G267700	(1 of 22) PF06749 - Protein of unknown function (DUF1218) (DUF1218)
	Sobic.006G267800	(1 of 1) PTHR14221//PTHR14221:SF11 - WD REPEAT DOMAIN 44 // SUBFAMILY NOT NAMED
	--------------	Bin 1817
	Sobic.007G010350	(1 of 2) PTHR10209//PTHR10209:SF121 - OXIDOREDUCTASE, 2OG-FE II OXYGENASE FAMILY PROTEIN // SUBFAMILY NOT NAMED
	Sobic.007G009100	(1 of 1) 1.2.1.76 - Succinate-semialdehyde dehydrogenase (acetylating) / Succinyl-CoA reductase
	Sobic.007G009200	(1 of 2) PTHR23359:SF72 - ADENYLATE KINASE FAMILY PROTEIN
	Sobic.007G009300	(1 of 27) K14484 - auxin-responsive protein IAA (IAA)
	Sobic.007G009400	(1 of 1) PTHR22880//PTHR22880:SF174 - FALZ-RELATED BROMODOMAIN-CONTAINING PROTEINS // DNA-BINDING BROMODOMAIN-CONTAINING PROTEIN
	Sobic.007G009500	(1 of 19) PF03109 - ABC1 family (ABC1)
	Sobic.007G009600	(1 of 1) PTHR33978//PTHR33978:SF2 - FAMILY NOT NAMED // EXPRESSED PROTEIN
	Sobic.007G009700	(1 of 1) K12839 - survival of motor neuron-related-splicing factor 30 (SMNDC1, SPF30)
	Sobic.007G009800
	Sobic.007G009900
	Sobic.007G010000
	Sobic.007G010100
	Sobic.007G010200
	Sobic.007G010300	(1 of 77) PF08387 - FBD (FBD)
	Sobic.007G010400
	Sobic.007G010550
	--------------	Bin 1891
	Sobic.007G091301	(1 of 1) PF13975 - gag-polyprotein putative aspartyl protease (gag-asp_proteas)
	Sobic.007G091500	(1 of 9) K00901 - diacylglycerol kinase (ATP) (dgkA, DGK)
	Sobic.007G091400	(1 of 9) K00901 - diacylglycerol kinase (ATP) (dgkA, DGK)
	Sobic.007G091600	(1 of 3) KOG1457 - RNA binding protein (contains RRM repeats)
	--------------	Bin 1895
	Sobic.007G093100		https://www.mdpi.com/2223-7747/12/12/2344	Plants, 12(12), 2023	Seed morphology traits
	Sobic.007G093201	(1 of 3) PTHR10666//PTHR10666:SF115 - UBIQUITIN // SUBFAMILY NOT NAMED
	Sobic.007G093300	(1 of 1) 3.4.22.15 - Cathepsin L
	Sobic.007G093400
	Sobic.007G093500
	--------------	Bin 1902
	Sobic.007G097800
	Sobic.007G098050
	Sobic.007G098200
	Sobic.007G097900	similar to Chromosome chr11 scaffold_14, whole genome shotgun sequence
	Sobic.007G098000
	Sobic.007G098100	(1 of 1) K12592 - exosome complex protein LRP1 (C1D, LRP1)
	Sobic.007G098400	(1 of 1) PF00069//PF07714//PF13947 - Protein kinase domain (Pkinase) // Protein tyrosine kinase (Pkinase_Tyr) // Wall-associated receptor kinase galacturonan-binding (GUB_WAK_bind)
	--------------	Bin 1916
	--------------	Bin 1993
	Sobic.007G144600	(1 of 14) PF00069//PF00560//PF08263 - Protein kinase domain (Pkinase) // Leucine Rich Repeat (LRR_1) // Leucine rich repeat N-terminal domain (LRRNT_2)
	Sobic.007G144900	similar to Putative uncharacterized protein
	Sobic.007G145200	(1 of 1) PTHR12482:SF17 - ALPHA/BETA-HYDROLASES SUPERFAMILY PROTEIN
	Sobic.007G145700	(1 of 35) PF05553 - Cotton fibre expressed protein (DUF761)
	Sobic.007G145901	(1 of 4) K02705 - photosystem II CP43 chlorophyll apoprotein (psbC)
	Sobic.007G146350
	Sobic.007G146500	(1 of 3) PTHR10641//PTHR10641:SF504 - MYB-LIKE DNA-BINDING PROTEIN MYB // SUBFAMILY NOT NAMED
	Sobic.007G144700	(1 of 21) KOG0617 - Ras suppressor protein (contains leucine-rich repeats)
	Sobic.007G145000	(1 of 1) PTHR10996//PTHR10996:SF140 - 2-HYDROXYACID DEHYDROGENASE-RELATED // SUBFAMILY NOT NAMED
	Sobic.007G145100	(1 of 1) PTHR13060 - SGT1 PROTEIN HSGT1 SUPPRESSOR OF GCR2
	Sobic.007G145300
	Sobic.007G145400	(1 of 1) PTHR36308//PTHR36308:SF1 - FAMILY NOT NAMED // DENTIN SIALOPHOSPHOPROTEIN-LIKE PROTEIN-RELATED
	Sobic.007G145500	(1 of 1) PTHR10652//PTHR10652:SF12 - ADENYLYL CYCLASE-ASSOCIATED PROTEIN // SUBFAMILY NOT NAMED
	Sobic.007G145600	(1 of 4) 6.2.1.12//6.2.1.34 - 4-coumarate--CoA ligase / 4-coumaryl-CoA synthetase // Trans-feruloyl-CoA synthase / Trans-feruloyl-CoA synthetase
	Sobic.007G145801	(1 of 1) PTHR35325:SF1 - PHOTOSYSTEM II REACTION CENTER PROTEIN K
	Sobic.007G146001	(1 of 85) PF03478 - Protein of unknown function (DUF295) (DUF295)
	Sobic.007G146100	(1 of 5) PTHR23213:SF190 - FORMIN-LIKE PROTEIN 17-RELATED
	Sobic.007G146200	(1 of 3) PTHR31707:SF10 - PECTINESTERASE/PECTINESTERASE INHIBITOR 32-RELATED
	Sobic.007G146300	(1 of 57) 3.1.1.11 - Pectinesterase / Pectin methylesterase
	Sobic.007G146400	(1 of 1) PTHR11353//PTHR11353:SF93 - CHAPERONIN // SUBFAMILY NOT NAMED
	--------------	Bin 1998
	Sobic.007G151600	(1 of 1) PTHR16007//PTHR16007:SF27 - EPIDIDYMAL MEMBRANE PROTEIN E9-RELATED // SUBFAMILY NOT NAMED
	Sobic.007G151650	(1 of 5) 2.4.1.10 - Levansucrase / Sucrose 6-fructosyltransferase
	Sobic.007G151700	(1 of 1) PTHR16007//PTHR16007:SF14 - EPIDIDYMAL MEMBRANE PROTEIN E9-RELATED // SUBFAMILY NOT NAMED
	Sobic.007G152300	(1 of 1) PTHR24326//PTHR24326:SF140 - FAMILY NOT NAMED // HOMEOBOX-LEUCINE ZIPPER PROTEIN HAT1-RELATED
	Sobic.007G152500	(1 of 6) 1.14.13.192 - Oryzalexin E synthase / CYP76M6
	Sobic.007G151400	(1 of 1) PTHR11748//PTHR11748:SF17 - D-LACTATE DEHYDROGENASE // CYTOKININ DEHYDROGENASE 2-RELATED	https://www.frontiersin.org/journals/plant-science/articles/10.3389/fpls.2021.788433/full	Frontiers in Plant Science, 12, 2022	Forage yield genes
	Sobic.007G151500	(1 of 2) PTHR22870//PTHR22870:SF166 - REGULATOR OF CHROMOSOME CONDENSATION // PROTEIN RCC2
	Sobic.007G151800	similar to Putative uncharacterized protein
	Sobic.007G151900	(1 of 1) PTHR15852:SF22 - PROTEIN SSU-2, ISOFORM B
	Sobic.007G152000	(1 of 1) PTHR13009:SF8 - AHSA1 PROTEIN
	Sobic.007G152101	(1 of 3) PTHR22763//PTHR22763:SF18 - RING ZINC FINGER PROTEIN // SUBFAMILY NOT NAMED
	Sobic.007G152200	(1 of 3) PTHR22763//PTHR22763:SF18 - RING ZINC FINGER PROTEIN // SUBFAMILY NOT NAMED
	Sobic.007G152400	(1 of 2) K03264 - translation initiation factor 6 (EIF6)
	--------------	Bin 2017
	Sobic.007G177801	(1 of 2) PTHR14155:SF166 - E3 UBIQUITIN LIGASE BIG BROTHER-RELATED
	Sobic.007G177901	(1 of 1) PTHR10643 - KINETOCHORE PROTEIN NDC80
	Sobic.007G178000	(1 of 108) PTHR24078 - DNAJ HOMOLOG SUBFAMILY C MEMBER
	Sobic.007G178600	(1 of 2) K02966 - small subunit ribosomal protein S19e (RP-S19e, RPS19)
	Sobic.007G179000	(1 of 2) PTHR31604//PTHR31604:SF3 - FAMILY NOT NAMED // PROTEIN SHI RELATED SEQUENCE 1-RELATED
	Sobic.007G177400	(1 of 1) PTHR32133//PTHR32133:SF83 - FAMILY NOT NAMED // F-BOX ASSOCIATED UBIQUITINATION EFFECTOR FAMILY PROTEIN-RELATED
	Sobic.007G177500	(1 of 46) PF00314 - Thaumatin family (Thaumatin)
	Sobic.007G177600	(1 of 2) PTHR23315//PTHR23315:SF110 - BETA CATENIN-RELATED ARMADILLO REPEAT-CONTAINING // SUBFAMILY NOT NAMED
	Sobic.007G177700
	Sobic.007G178100	(1 of 2) PTHR14155//PTHR14155:SF166 - RING FINGER DOMAIN-CONTAINING // E3 UBIQUITIN LIGASE BIG BROTHER-RELATED
	Sobic.007G178200	(1 of 2) PTHR10585//PTHR10585:SF35 - ER LUMEN PROTEIN RETAINING RECEPTOR // SUBFAMILY NOT NAMED
	Sobic.007G178300	(1 of 2) PTHR10641//PTHR10641:SF674 - MYB-LIKE DNA-BINDING PROTEIN MYB // MYB DOMAIN PROTEIN 42
	Sobic.007G178401	(1 of 6) PTHR13691 - RIBOSOMAL PROTEIN L2
	Sobic.007G178500	(1 of 1) PTHR24298//PTHR24298:SF114 - FAMILY NOT NAMED // CYTOCHROME P450 - LIKE PROTEIN-RELATED
	Sobic.007G178700
	Sobic.007G178900	(1 of 1) PTHR23024//PTHR23024:SF113 - MEMBER OF 'GDXG' FAMILY OF LIPOLYTIC ENZYMES // CARBOXYLESTERASE 8-RELATED
	--------------	Bin 2049
	Sobic.007G223400	(1 of 49) PF13912 - C2H2-type zinc finger (zf-C2H2_6)
	Sobic.007G223701
	Sobic.007G223900	(1 of 1) PTHR11926//PTHR11926:SF203 - GLUCOSYL/GLUCURONOSYL TRANSFERASES // SUBFAMILY NOT NAMED
	Sobic.007G224300	(1 of 1) PTHR22763//PTHR22763:SF8 - RING ZINC FINGER PROTEIN // SUBFAMILY NOT NAMED
	Sobic.007G224400	(1 of 2) PTHR22952//PTHR22952:SF191 - CAMP-RESPONSE ELEMENT BINDING PROTEIN-RELATED // SUBFAMILY NOT NAMED
	Sobic.007G224700	similar to Putative uncharacterized protein
	Sobic.007G224800	(1 of 1) PTHR10641//PTHR10641:SF479 - MYB-LIKE DNA-BINDING PROTEIN MYB // MYB-RELATED TRANSCRIPTION FACTOR-LIKE PROTEIN-RELATED
	Sobic.007G223500	(1 of 1) PF11623 - Protein of unknown function (DUF3252) (DUF3252)
	Sobic.007G223600	(1 of 1) PTHR31116:SF2 - 3-METHYLADENINE GLYCOSYLASE I-RELATED
	Sobic.007G223801	(1 of 3) PTHR11728:SF13 - GLYCEROL-3-PHOSPHATE DEHYDROGENASE [NAD(+)] 2, CHLOROPLASTIC
	Sobic.007G224000	(1 of 10) KOG1552 - Predicted alpha/beta hydrolase
	Sobic.007G224100	(1 of 3) K09487 - heat shock protein 90kDa beta (HSP90B, TRA1)
	Sobic.007G224200	(1 of 1) PTHR12565//PTHR12565:SF144 - STEROL REGULATORY ELEMENT-BINDING PROTEIN // SUBFAMILY NOT NAMED
	Sobic.007G224500	weakly similar to Putative uncharacterized protein P0028A08.7-1
	Sobic.007G224600
	Sobic.007G224900	(1 of 1) PTHR23147//PTHR23147:SF15 - SERINE/ARGININE RICH SPLICING FACTOR // SUBFAMILY NOT NAMED
	--------------	Bin 2109
	Sobic.008G074800	(1 of 2) PTHR23024//PTHR23024:SF180 - MEMBER OF 'GDXG' FAMILY OF LIPOLYTIC ENZYMES // SUBFAMILY NOT NAMED
	Sobic.008G075100	(1 of 1) K03575 - A/G-specific adenine glycosylase (mutY)
	Sobic.008G075200	(1 of 1) 2.5.1.55 - 3-deoxy-8-phosphooctulonate synthase / Phospho-2-keto-3-deoxyoctonate aldolase
	Sobic.008G075350
	Sobic.008G074900	(1 of 2) PTHR36023:SF3 - ARGOS-LIKE PROTEIN-RELATED
	Sobic.008G075300	(1 of 2) PTHR18937:SF177 - STRUCTURAL MAINTENANCE OF CHROMOSOMES PROTEIN 1
	--------------	Bin 2115
	Sobic.008G079650
	Sobic.008G079800	(1 of 4) PTHR10353//PTHR10353:SF37 - GLYCOSYL HYDROLASE // BETA-D-GLUCOPYRANOSYL ABSCISATE BETA-GLUCOSIDASE-RELATED
	Sobic.008G079900	(1 of 3) PTHR24106:SF146 - RNI-LIKE SUPERFAMILY PROTEIN
	Sobic.008G080000	(1 of 3) PTHR24106:SF146 - RNI-LIKE SUPERFAMILY PROTEIN
	Sobic.008G079700
	Sobic.008G079733
	Sobic.008G079766
	--------------	Bin 2120
	Sobic.008G082700	(1 of 1) PTHR23181 - RHO GTPASE ACTIVATING PROTEIN
	Sobic.008G082800	(1 of 164) PF01535//PF13041 - PPR repeat (PPR) // PPR repeat family (PPR_2)
	Sobic.008G082900	(1 of 1) PTHR23089:SF7 - HIT FAMILY PROTEIN 1
	Sobic.008G083000	(1 of 1) PTHR21385:SF1 - C2H2-LIKE ZINC FINGER PROTEIN
	Sobic.008G082600
	--------------	Bin 2125
	Sobic.008G086700	(1 of 3) PTHR10174//PTHR10174:SF143 - RETINALDEHYDE BINDING PROTEIN-RELATED // SUBFAMILY NOT NAMED
	Sobic.008G087200	(1 of 1) PTHR22891:SF35 - PROTEIN ARGONAUTE 6
	Sobic.008G087300	(1 of 1) KOG0725//KOG1200 - Reductases with broad range of substrate specificities // Mitochondrial/plastidial beta-ketoacyl-ACP reductase
	Sobic.008G087500	(1 of 1) PTHR33595//PTHR33595:SF3 - FAMILY NOT NAMED // EMB|CAB62340.1-RELATED
	Sobic.008G086401
	Sobic.008G086500
	Sobic.008G087000	(1 of 2) K02321 - DNA polymerase alpha subunit B (POLA2)
	Sobic.008G087100	(1 of 14) PF03798 - TLC domain (TRAM_LAG1_CLN8)
	Sobic.008G087400
	--------------	Bin 2128
	Sobic.008G088806	(1 of 2) PTHR10857:SF28 - E3 UBIQUITIN-PROTEIN LIGASE RGLG1-RELATED
	Sobic.008G088809	(1 of 37) KOG4172 - Predicted E3 ubiquitin ligase
	Sobic.008G088812	(1 of 8) PF01535//PF12854//PF13041//PF14432 - PPR repeat (PPR) // PPR repeat (PPR_1) // PPR repeat family (PPR_2) // DYW family of nucleic acid deaminases (DYW_deaminase)
	Sobic.008G088815
	Sobic.008G088818
	Sobic.008G088821	(1 of 2) K05356 - all-trans-nonaprenyl-diphosphate synthase (SPS, sds)
	Sobic.008G088824	(1 of 13) PF05701 - Weak chloroplast movement under blue light (WEMBL)
	Sobic.008G088827	(1 of 201) PF00098 - Zinc knuckle (zf-CCHC)
	Sobic.008G088830	(1 of 1) PTHR12277:SF42 - ALPHA/BETA-HYDROLASES SUPERFAMILY PROTEIN-RELATED
	Sobic.008G088803	(1 of 1) K12183 - ESCRT-I complex subunit TSG101 (TSG101, STP22, VPS23)
	--------------	Bin 2144
	Sobic.008G090900	(1 of 10) PF11891 - Domain of unknown function (DUF3411) (DUF3411)
	--------------	Bin 2149
	Sobic.008G091785
	Sobic.008G091842
	Sobic.008G091728
	--------------	Bin 2166
	Sobic.008G098164
	Sobic.008G098300	(1 of 1) K11858 - ubiquitin carboxyl-terminal hydrolase 48 [EC:3.4.19.12] (USP48)
	Sobic.008G098400	(1 of 3) 3.5.4.5 - Cytidine deaminase / Cytosine nucleoside deaminase
	Sobic.008G098500	(1 of 2) PTHR11373 - SAM DOMAIN AND HD DOMAIN-CONTAINING PROTEIN-RELATED
	Sobic.008G098600	(1 of 1) PTHR15561//PTHR15561:SF0 - CALCITONIN GENE-RELATED PEPTIDE-RECEPTOR COMPONENT PROTEIN // DNA-DIRECTED RNA POLYMERASE III SUBUNIT RPC9
	Sobic.008G098700	(1 of 1) PTHR12537//PTHR12537:SF69 - RNA BINDING PROTEIN PUMILIO-RELATED // SUBFAMILY NOT NAMED
	Sobic.008G098800	(1 of 2) K02991 - small subunit ribosomal protein S6e (RP-S6e, RPS6)
	Sobic.008G098900	(1 of 4) K11838 - ubiquitin carboxyl-terminal hydrolase 7 (USP7, UBP15)
	Sobic.008G099100	similar to Expressed protein
	Sobic.008G098230
	Sobic.008G099000	(1 of 10) PF01918 - Alba (Alba)
	--------------	Bin 2168
	Sobic.008G100600	(1 of 1) PTHR10663//PTHR10663:SF134 - GUANYL-NUCLEOTIDE EXCHANGE FACTOR // ARF GUANINE-NUCLEOTIDE EXCHANGE FACTOR GNL2
	Sobic.008G100700	(1 of 1) KOG3227 - Calcium-responsive transcription coactivator
	Sobic.008G101000	(1 of 9) PTHR23155//PTHR23155:SF579 - LEUCINE-RICH REPEAT-CONTAINING PROTEIN // SUBFAMILY NOT NAMED
	Sobic.008G101100	(1 of 9) PTHR23155//PTHR23155:SF579 - LEUCINE-RICH REPEAT-CONTAINING PROTEIN // SUBFAMILY NOT NAMED
	Sobic.008G100801
	Sobic.008G100900
	Sobic.008G100950
	--------------	Bin 2184
	Sobic.008G113100	(1 of 1) KOG4443 - Putative transcription factor HALR/MLL3, involved in embryonic development
	Sobic.008G113200	(1 of 164) PF01535//PF13041 - PPR repeat (PPR) // PPR repeat family (PPR_2)
	Sobic.008G113300	(1 of 1) PTHR34568:SF2 - DNA BINDING PROTEIN
	Sobic.008G113350
	Sobic.008G113400	(1 of 4) PTHR33115:SF3 - ARM REPEAT SUPERFAMILY PROTEIN-RELATED
	Sobic.008G113500	(1 of 1) K19023 - AP-5 complex subunit mu-1 (AP5M1, MUDENG)
	Sobic.008G113600	(1 of 2) 6.3.2.3 - Glutathione synthase / GSH synthetase
	Sobic.008G113700	(1 of 1) PTHR37236:SF1 - AUXIN-BINDING PROTEIN 1
	--------------	Bin 2196
	Sobic.008G122300	(1 of 4) PTHR10795//PTHR10795:SF435 - PROPROTEIN CONVERTASE SUBTILISIN/KEXIN // SUBFAMILY NOT NAMED
	Sobic.008G122400
	Sobic.008G122500
	Sobic.008G122600
	--------------	Bin 2219
	Sobic.008G149800	(1 of 1) PTHR13808//PTHR13808:SF7 - CBP/P300-RELATED // SUBFAMILY NOT NAMED
	Sobic.008G150000	(1 of 1) PTHR10218:SF222 - EXTRA-LARGE GUANINE NUCLEOTIDE-BINDING PROTEIN 1
	Sobic.008G150100	(1 of 13) PTHR23155//PTHR23155:SF529 - LEUCINE-RICH REPEAT-CONTAINING PROTEIN // SUBFAMILY NOT NAMED
	Sobic.008G150150	(1 of 13) PTHR23155//PTHR23155:SF529 - LEUCINE-RICH REPEAT-CONTAINING PROTEIN // SUBFAMILY NOT NAMED
	Sobic.008G150200	(1 of 59) PF01535//PF13041//PF13812 - PPR repeat (PPR) // PPR repeat family (PPR_2) // Pentatricopeptide repeat domain (PPR_3)
	Sobic.008G150300	(1 of 1) PTHR10358//PTHR10358:SF8 - ENDOSULFINE // SUBFAMILY NOT NAMED
	Sobic.008G150700	(1 of 1) PTHR16166//PTHR16166:SF98 - VACUOLAR PROTEIN SORTING-ASSOCIATED PROTEIN VPS13 // SUBFAMILY NOT NAMED
	Sobic.008G150800	(1 of 41) PF00560//PF08263//PF13855 - Leucine Rich Repeat (LRR_1) // Leucine rich repeat N-terminal domain (LRRNT_2) // Leucine rich repeat (LRR_8)
	Sobic.008G151000	(1 of 16) PF00069//PF07645//PF13947 - Protein kinase domain (Pkinase) // Calcium-binding EGF domain (EGF_CA) // Wall-associated receptor kinase galacturonan-binding (GUB_WAK_bind)
	Sobic.008G149900	weakly similar to Expressed protein
	Sobic.008G150400	(1 of 2) PTHR22844//PTHR22844:SF145 - F-BOX AND WD40 DOMAIN PROTEIN // SUBFAMILY NOT NAMED
	Sobic.008G150500
	--------------	Bin 2229
	Sobic.008G162100	(1 of 2) 3.6.1.31 - Phosphoribosyl-ATP diphosphatase / Phosphoribosyladenosine triphosphate pyrophosphatase
	Sobic.008G162201	(1 of 26) K04730 - interleukin-1 receptor-associated kinase 1 (IRAK1)
	Sobic.008G162600	(1 of 7) 1.14.13.72 - Methylsterol monooxygenase / Methylsterol hydroxylase
	Sobic.008G162700	(1 of 4) K14423 - 4,4-dimethyl-9beta,19-cyclopropylsterol-4alpha-methyl oxidase (SMO1)
	Sobic.008G162900	(1 of 2) K06664 - peroxin-2 (PEX2, PXMP3)
	Sobic.008G163200	(1 of 1) PTHR11802//PTHR11802:SF100 - SERINE PROTEASE FAMILY S10 SERINE CARBOXYPEPTIDASE // SUBFAMILY NOT NAMED
	Sobic.008G163300	(1 of 1) PTHR24356//PTHR24356:SF164 - SERINE/THREONINE-PROTEIN KINASE // SERINE/THREONINE PROTEIN KINASE-RELATED
	Sobic.008G163400	(1 of 30) PF01535//PF12854//PF13041 - PPR repeat (PPR) // PPR repeat (PPR_1) // PPR repeat family (PPR_2)
	Sobic.008G163500	(1 of 1) K14552 - NET1-associated nuclear protein 1 (U3 small nucleolar RNA-associated protein 17) (NAN1, UTP17, WDR75)
	Sobic.008G163700	(1 of 1) PTHR12565//PTHR12565:SF86 - STEROL REGULATORY ELEMENT-BINDING PROTEIN // TRANSCRIPTION FACTOR PIF4-RELATED
	Sobic.008G162300	(1 of 1) 1.1.1.320 - Benzil reductase ((S)-benzoin forming)
	Sobic.008G162400
	Sobic.008G163000	(1 of 76) PF02519 - Auxin responsive protein (Auxin_inducible)
	Sobic.008G163100	(1 of 36) PF08268 - F-box associated domain (FBA_3)
	Sobic.008G163600
	--------------	Bin 2238
	Sobic.008G172500	(1 of 3) PTHR32468//PTHR32468:SF20 - FAMILY NOT NAMED // CATION/H(+) ANTIPORTER 19
	Sobic.008G172600	(1 of 3) PTHR32468//PTHR32468:SF20 - FAMILY NOT NAMED // CATION/H(+) ANTIPORTER 19
	Sobic.008G172700	(1 of 1) PTHR22939//PTHR22939:SF76 - SERINE PROTEASE FAMILY S1C HTRA-RELATED // PROTEASE DO-LIKE 5, CHLOROPLASTIC
	Sobic.008G172800	(1 of 35) PF05553 - Cotton fibre expressed protein (DUF761)
	Sobic.008G172900	(1 of 22) PTHR23155//PTHR23155:SF484 - LEUCINE-RICH REPEAT-CONTAINING PROTEIN // SUBFAMILY NOT NAMED
	Sobic.008G173000	(1 of 2) PTHR11624:SF76 - PYRUVATE DEHYDROGENASE E1 COMPONENT SUBUNIT BETA-2, CHLOROPLASTIC-RELATED
	Sobic.008G173100	(1 of 1) K11662 - actin-related protein 6 (ACTR6, ARP6)
	Sobic.008G173400	(1 of 2) K03680 - translation initiation factor eIF-2B subunit delta (EIF2B4)
	Sobic.008G173601
	Sobic.008G173200	Predicted protein
	Sobic.008G173300	weakly similar to Expressed protein
	Sobic.008G173500
	--------------	Bin 2252
	Sobic.008G186200	(1 of 1) PTHR11540:SF27 - MALATE DEHYDROGENASE, GLYOXYSOMAL-RELATED
	Sobic.008G186300	(1 of 2) PTHR27000//PTHR27000:SF155 - FAMILY NOT NAMED // LEUCINE-RICH REPEAT RECEPTOR-LIKE PROTEIN KINASE-RELATED
	Sobic.008G186400	(1 of 7) PF00069//PF13855 - Protein kinase domain (Pkinase) // Leucine rich repeat (LRR_8)	https://www.mdpi.com/2073-4395/10/10/1602	Agronomy, 10(10), 2020	Plant architecture and bioenergy traits
	--------------	Bin 2265
	Sobic.009G009700	(1 of 39) PF00280 - Potato inhibitor I family (potato_inhibit)
	Sobic.009G009800	(1 of 39) PF00280 - Potato inhibitor I family (potato_inhibit)
	Sobic.009G009900	(1 of 39) PF00280 - Potato inhibitor I family (potato_inhibit)
	Sobic.009G010600	(1 of 4) K04681 - retinoblastoma-like protein 1 (RBL1)
	Sobic.009G010700	similar to Os05g0110100 protein
	Sobic.009G010800	(1 of 27) PF08137 - DVL family (DVL)
	Sobic.009G011050
	Sobic.009G009300	(1 of 7) 4.2.3.123 - Beta-sesquiphellandrene synthase / Tps1
	Sobic.009G009400	(1 of 39) PF00280 - Potato inhibitor I family (potato_inhibit)
	Sobic.009G009500	(1 of 39) PF00280 - Potato inhibitor I family (potato_inhibit)
	Sobic.009G009600	(1 of 39) PF00280 - Potato inhibitor I family (potato_inhibit)
	Sobic.009G010000	(1 of 39) PF00280 - Potato inhibitor I family (potato_inhibit)
	Sobic.009G010150	(1 of 39) PF00280 - Potato inhibitor I family (potato_inhibit)
	Sobic.009G010300	(1 of 1) PTHR12537//PTHR12537:SF65 - RNA BINDING PROTEIN PUMILIO-RELATED // SUBFAMILY NOT NAMED
	Sobic.009G010400	(1 of 1) PTHR22763//PTHR22763:SF42 - RING ZINC FINGER PROTEIN // SUBFAMILY NOT NAMED
	Sobic.009G010900	(1 of 1) PTHR14194//PTHR14194:SF78 - NITROGEN METABOLIC REGULATION PROTEIN NMR-RELATED // SUBFAMILY NOT NAMED
	Sobic.009G011000	(1 of 81) PF03514 - GRAS domain family (GRAS)
	Sobic.009G011100	(1 of 81) PF03514 - GRAS domain family (GRAS)
	Sobic.009G011200	(1 of 3) PTHR31636:SF14 - SCARECROW-LIKE PROTEIN 9
	Sobic.009G011300	(1 of 3) PTHR31636:SF14 - SCARECROW-LIKE PROTEIN 9
	Sobic.009G011400	(1 of 1) PTHR12906 - PROTEIN C20ORF24 RAB5-INTERACTING PROTEIN
	--------------	Bin 2279
	Sobic.009G028400	similar to Os05g0128100 protein
	Sobic.009G028650
	Sobic.009G029001
	Sobic.009G029300
	Sobic.009G029800	(1 of 1) PTHR22298:SF12 - ENDOGLUCANASE 12-RELATED
	Sobic.009G030001
	Sobic.009G028200	(1 of 1) 1.14.11.19//1.14.11.9 - Leucocyanidin oxygenase / Leucoanthocyanidin dioxygenase // Flavanone 3-dioxygenase / Naringenin,2-oxoglutarate:oxygen oxidoreductase (3-hydroxylating)
	Sobic.009G028300	(1 of 1) PTHR10032:SF195 - PROTEIN OVO
	Sobic.009G028500	(1 of 4) KOG1595 - CCCH-type Zn-finger protein
	Sobic.009G028600	(1 of 15) PF14383 - DUF761-associated sequence motif (VARLMGL)
	Sobic.009G028700	(1 of 303) PF00646 - F-box domain (F-box)
	Sobic.009G028800	(1 of 303) PF00646 - F-box domain (F-box)
	Sobic.009G028901	(1 of 303) PF00646 - F-box domain (F-box)
	Sobic.009G029100	(1 of 2) PF00954//PF07714//PF08276 - S-locus glycoprotein domain (S_locus_glycop) // Protein tyrosine kinase (Pkinase_Tyr) // PAN-like domain (PAN_2)
	Sobic.009G029500	(1 of 1) K14689 - solute carrier family 30 (zinc transporter), member 2 (SLC30A2, ZNT2)
	Sobic.009G029600	(1 of 1) K01919 - glutamate--cysteine ligase (gshA)
	Sobic.009G029700	(1 of 1) 2.6.1.11 - Acetylornithine transaminase / Succinylornithine aminotransferase
	Sobic.009G029900	(1 of 11) PF03595 - Voltage-dependent anion channel (SLAC1)
	--------------	Bin 2297
	Sobic.009G056400	(1 of 27) PF02469 - Fasciclin domain (Fasciclin)	https://bmcplantbiol.biomedcentral.com/articles/10.1186/s12870-021-03155-7	BMC Plant Biology, 21, 2021	Parasitic plant striga resistance
	Sobic.009G056600	(1 of 1) PTHR14155//PTHR14155:SF161 - RING FINGER DOMAIN-CONTAINING // SUBFAMILY NOT NAMED
	Sobic.009G056950
	Sobic.009G057000	(1 of 2) PTHR12565//PTHR12565:SF130 - STEROL REGULATORY ELEMENT-BINDING PROTEIN // SUBFAMILY NOT NAMED
	Sobic.009G057400	(1 of 2) K02266 - cytochrome c oxidase subunit 6a (COX6A)
	Sobic.009G056100	(1 of 8) KOG0106 - Alternative splicing factor SRp55/B52/SRp75 (RRM superfamily)
	Sobic.009G056200	(1 of 1) K01887 - arginyl-tRNA synthetase (RARS, argS)
	Sobic.009G056300	(1 of 3) PTHR12321//PTHR12321:SF37 - CPG BINDING PROTEIN // SUBFAMILY NOT NAMED
	Sobic.009G056500	(1 of 1) PTHR22937//PTHR22937:SF45 - RING FINGER CONTAINING PROTEIN // SUBFAMILY NOT NAMED
	Sobic.009G056700	(1 of 1) K01103 - 6-phosphofructo-2-kinase / fructose-2,6-biphosphatase 3&#160 (PFKFB3)
	Sobic.009G056800	(1 of 2) PTHR21678 - GROWTH INHIBITION AND DIFFERENTIATION RELATED PROTEIN 88
	Sobic.009G056900	(1 of 3) PTHR24098:SF9 - ACYL-COA N-ACYLTRANSFERASE DOMAIN-CONTAINING PROTEIN-RELATED
	Sobic.009G057100
	Sobic.009G057200	(1 of 3) PTHR10909:SF331 - ACYL-COENZYME A OXIDASE 4, PEROXISOMAL
	Sobic.009G057300	(1 of 3) PTHR10909//PTHR10909:SF331 - ELECTRON TRANSPORT OXIDOREDUCTASE // ACYL-COENZYME A OXIDASE 4, PEROXISOMAL
	Sobic.009G057500	(1 of 2) PTHR15451:SF19 - ERGOSTEROL BIOSYNTHETIC PROTEIN 28-RELATED
	Sobic.009G057600	(1 of 88) PF02362 - B3 DNA binding domain (B3)
	--------------	Bin 2300
	Sobic.009G061100
	Sobic.009G061200	(1 of 42) PF00582 - Universal stress protein family (Usp)
	Sobic.009G061500
	Sobic.009G062150	(1 of 76) PF02519 - Auxin responsive protein (Auxin_inducible)
	Sobic.009G061300
	Sobic.009G061400	(1 of 41) PF00560//PF08263//PF13855 - Leucine Rich Repeat (LRR_1) // Leucine rich repeat N-terminal domain (LRRNT_2) // Leucine rich repeat (LRR_8)
	Sobic.009G061601
	Sobic.009G061700	weakly similar to Putative uncharacterized protein
	Sobic.009G061800	(1 of 1200) 2.7.11.1 - Non-specific serine/threonine protein kinase / Threonine-specific protein kinase
	Sobic.009G061900	(1 of 19) PF08263//PF13855 - Leucine rich repeat N-terminal domain (LRRNT_2) // Leucine rich repeat (LRR_8)
	Sobic.009G062000	(1 of 1) K03946 - NADH dehydrogenase (ubiquinone) 1 alpha subcomplex subunit 2 (NDUFA2)
	--------------	Bin 2304
	Sobic.009G066700
	Sobic.009G066600	similar to Putative uncharacterized protein P0453H11.7
	Sobic.009G066800
	Sobic.009G066850
	Sobic.009G067100	(1 of 120) KOG0157 - Cytochrome P450 CYP4/CYP19/CYP26 subfamilies
	Sobic.009G067301
	Sobic.009G067400	weakly similar to Putative uncharacterized protein
	Sobic.009G067450
	Sobic.009G067551
	Sobic.009G067700	(1 of 49) PF13912 - C2H2-type zinc finger (zf-C2H2_6)
	Sobic.009G067800
	Sobic.009G066900	(1 of 2) PTHR19375//PTHR19375:SF190 - HEAT SHOCK PROTEIN 70KDA // SUBFAMILY NOT NAMED
	Sobic.009G067000	(1 of 2) PTHR19375//PTHR19375:SF190 - HEAT SHOCK PROTEIN 70KDA // SUBFAMILY NOT NAMED
	Sobic.009G067200	(1 of 2) PTHR10052:SF5 - RIBOSOMAL PROTEIN L18AE FAMILY PROTEIN
	Sobic.009G067501
	Sobic.009G067600
	Sobic.009G068000
	--------------	Bin 2325
	Sobic.009G087300
	Sobic.009G087480
	Sobic.009G087700	(1 of 61) PF03168 - Late embryogenesis abundant protein (LEA_2)
	Sobic.009G087850
	Sobic.009G086900
	Sobic.009G087000	(1 of 1) K02542 - DNA replication licensing factor MCM6 (MCM6)
	Sobic.009G087100	(1 of 1) PTHR10177:SF203 - G2/MITOTIC-SPECIFIC CYCLIN-B
	Sobic.009G087200	(1 of 1) PTHR24351:SF55 - AGC KINASE 1.7-RELATED
	Sobic.009G087360
	Sobic.009G087420	(1 of 14) PTHR12606:SF14 - CYSTEINE-TYPE PEPTIDASE
	Sobic.009G087540
	Sobic.009G087600	(1 of 4) PF00024//PF00069//PF00954//PF01453 - PAN domain (PAN_1) // Protein kinase domain (Pkinase) // S-locus glycoprotein domain (S_locus_glycop) // D-mannose binding lectin (B_lectin)
	Sobic.009G087800	(1 of 1) K08742 - E3 ubiquitin-protein ligase SIAH2 [EC:6.3.2.19] (SIAH2)
	--------------	Bin 2327
	Sobic.009G088401
	Sobic.009G088500	(1 of 1) PTHR14155//PTHR14155:SF164 - RING FINGER DOMAIN-CONTAINING // SUBFAMILY NOT NAMED
	Sobic.009G088525
	Sobic.009G088550	(1 of 157) PTHR23002//PTHR23002:SF63 - ZINC FINGER CCHC DOMAIN CONTAINING PROTEIN // SUBFAMILY NOT NAMED
	Sobic.009G088900	(1 of 1) PTHR11615//PTHR11615:SF131 - NITRATE, FROMATE, IRON DEHYDROGENASE // SUBFAMILY NOT NAMED
	Sobic.009G089366
	Sobic.009G088300	(1 of 1200) 2.7.11.1 - Non-specific serine/threonine protein kinase / Threonine-specific protein kinase
	Sobic.009G088575
	Sobic.009G088600	(1 of 6) PF00235 - Profilin (Profilin)
	Sobic.009G088700	(1 of 1) PTHR10551//PTHR10551:SF10 - FASCIN // SUBFAMILY NOT NAMED
	Sobic.009G088800	(1 of 1) PTHR11825//PTHR11825:SF47 - SUBGROUP IIII AMINOTRANSFERASE // SUBFAMILY NOT NAMED
	Sobic.009G089000	(1 of 27) PF00999 - Sodium/hydrogen exchanger family (Na_H_Exchanger)
	Sobic.009G089101	(1 of 1) KOG3808 - Uncharacterized conserved protein
	Sobic.009G089200	(1 of 3) K12450 - UDP-glucose 4,6-dehydratase (RHM)
	Sobic.009G089532	(1 of 30) PF03169 - OPT oligopeptide transporter protein (OPT)
	--------------	Bin 2359
	Sobic.009G098200	(1 of 3) PTHR23024//PTHR23024:SF150 - MEMBER OF 'GDXG' FAMILY OF LIPOLYTIC ENZYMES // SUBFAMILY NOT NAMED
	Sobic.009G098300
	Sobic.009G098000	(1 of 11) PF05097 - Protein of unknown function (DUF688) (DUF688)
	Sobic.009G098100	(1 of 2) PTHR11353:SF11 - CHAPERONIN 60 SUBUNIT ALPHA 1, CHLOROPLASTIC
	Sobic.009G098150
	--------------	Bin 2388
	Sobic.009G120850
	Sobic.009G120800	(1 of 1) PTHR10891//PTHR10891:SF635 - EF-HAND CALCIUM-BINDING DOMAIN CONTAINING PROTEIN // SUBFAMILY NOT NAMED
	Sobic.009G121600	(1 of 120) KOG0157 - Cytochrome P450 CYP4/CYP19/CYP26 subfamilies
	Sobic.009G120600	(1 of 130) PF02365 - No apical meristem (NAM) protein (NAM)
	Sobic.009G120700	(1 of 2) K18636 - microtubule-binding protein TANGLED1 (TAN1)
	Sobic.009G120900
	Sobic.009G121000	similar to Putative uncharacterized protein
	Sobic.009G121100	(1 of 9) 2.7.11.17 - Calcium/calmodulin-dependent protein kinase / Microtubule-associated protein 2 kinase
	Sobic.009G121150
	Sobic.009G121200	(1 of 1) PTHR23180//PTHR23180:SF272 - CENTAURIN/ARF // SUBFAMILY NOT NAMED
	Sobic.009G121300	(1 of 27) PF00999 - Sodium/hydrogen exchanger family (Na_H_Exchanger)
	Sobic.009G121400
	--------------	Bin 2405
	Sobic.009G144600	(1 of 147) 1.11.1.7 - Peroxidase / Lactoperoxidase
	Sobic.009G144700	(1 of 147) 1.11.1.7 - Peroxidase / Lactoperoxidase
	Sobic.009G144800	(1 of 147) 1.11.1.7 - Peroxidase / Lactoperoxidase
	Sobic.009G144900	(1 of 147) 1.11.1.7 - Peroxidase / Lactoperoxidase
	Sobic.009G145200	Predicted protein
	Sobic.009G145500	(1 of 147) 1.11.1.7 - Peroxidase / Lactoperoxidase
	Sobic.009G145700	(1 of 147) 1.11.1.7 - Peroxidase / Lactoperoxidase
	Sobic.009G145800	weakly similar to Putative uncharacterized protein
	Sobic.009G146100	(1 of 3) K12831 - splicing factor 3B subunit 4 (SF3B4, SAP49)
	Sobic.009G145000	(1 of 1) PTHR13018//PTHR13018:SF29 - PROBABLE MEMBRANE PROTEIN DUF221-RELATED // ERD (EARLY-RESPONSIVE TO DEHYDRATION STRESS) FAMILY PROTEIN
	Sobic.009G145101	similar to Putative uncharacterized protein
	Sobic.009G145350	(1 of 1) PTHR11588//PTHR11588:SF91 - TUBULIN // SUBFAMILY NOT NAMED
	Sobic.009G145600	(1 of 147) 1.11.1.7 - Peroxidase / Lactoperoxidase
	Sobic.009G145750
	Sobic.009G145900	(1 of 30) PF00564 - PB1 domain (PB1)
	Sobic.009G146000	(1 of 2) PTHR11214//PTHR11214:SF100 - BETA-1,3-N-ACETYLGLUCOSAMINYLTRANSFERASE // SUBFAMILY NOT NAMED
	Sobic.009G146250	(1 of 20) PF12796//PF13962 - Ankyrin repeats (3 copies) (Ank_2) // Domain of unknown function (PGG)
	--------------	Bin 2434
	Sobic.009G196500
	Sobic.009G196600
	Sobic.009G197100	(1 of 8) PTHR11746//PTHR11746:SF95 - O-METHYLTRANSFERASE // SUBFAMILY NOT NAMED
	Sobic.009G196100	(1 of 30) PF02701 - Dof domain, zinc finger (zf-Dof)
	Sobic.009G196200
	Sobic.009G197200
	Sobic.009G197400	(1 of 8) PTHR11746//PTHR11746:SF95 - O-METHYLTRANSFERASE // SUBFAMILY NOT NAMED
	Sobic.009G197500
	Sobic.009G197700
	Sobic.009G196300	(1 of 1) PTHR10209//PTHR10209:SF180 - OXIDOREDUCTASE, 2OG-FE II OXYGENASE FAMILY PROTEIN // SUBFAMILY NOT NAMED
	Sobic.009G196400	(1 of 4) PTHR33869:SF5 - CLAVATA3/ESR (CLE)-RELATED PROTEIN 3
	Sobic.009G196700	(1 of 182) KOG0156 - Cytochrome P450 CYP2 subfamily
	Sobic.009G196800	(1 of 1) 1.14.13.102 - Psoralen synthase
	Sobic.009G196900	(1 of 6) K14486 - auxin response factor (K14486, ARF)
	Sobic.009G197000	(1 of 8) PTHR11746//PTHR11746:SF95 - O-METHYLTRANSFERASE // SUBFAMILY NOT NAMED
	Sobic.009G197300	(1 of 11) PF03181 - BURP domain (BURP)
	Sobic.009G197350
	Sobic.009G197600	(1 of 8) PTHR11746//PTHR11746:SF95 - O-METHYLTRANSFERASE // SUBFAMILY NOT NAMED
	--------------	Bin 2455
	Sobic.009G233900	(1 of 1) PTHR22981//PTHR22981:SF54 - 3-HYDROXYISOBUTYRATE DEHYDROGENASE-RELATED // 3-HYDROXYISOBUTYRATE DEHYDROGENASE-LIKE 2, MITOCHONDRIAL-RELATED
	Sobic.009G234000	similar to Putative uncharacterized protein
	Sobic.009G234500	(1 of 3) PTHR33596//PTHR33596:SF3 - FAMILY NOT NAMED // COLD-REGULATED 413 INNER MEMBRANE PROTEIN 1, CHLOROPLASTIC-RELATED
	Sobic.009G234600	(1 of 4) K08912 - light-harvesting complex II chlorophyll a/b binding protein 1 (LHCB1)
	Sobic.009G233700	(1 of 1) K03189 - urease accessory protein (ureG)
	Sobic.009G233800	(1 of 1) PF04481 - Protein of unknown function (DUF561) (DUF561)
	Sobic.009G234100	(1 of 97) PF03106 - WRKY DNA -binding domain (WRKY)
	Sobic.009G234200	(1 of 1) PTHR11952:SF10 - RIMM-LIKE 16S RRNA PROCESSING PROTEIN
	Sobic.009G234300	(1 of 1) PTHR24055//PTHR24055:SF187 - MITOGEN-ACTIVATED PROTEIN KINASE // SUBFAMILY NOT NAMED
	Sobic.009G234400	(1 of 2) K03251 - translation initiation factor 3 subunit D (EIF3D)
	Sobic.009G234700	(1 of 1) PTHR12758:SF20 - PEPTIDASE-C1 DOMAIN-CONTAINING PROTEIN
	Sobic.009G234800	(1 of 1) PTHR13683:SF286 - ASPARTIC PROTEINASE A1-RELATED
	Sobic.009G234900	(1 of 97) PF03106 - WRKY DNA -binding domain (WRKY)
	Sobic.009G235000	(1 of 1) K14829 - pre-rRNA-processing protein IPI3 (IPI3)
	Sobic.009G235100	(1 of 2) K03595 - GTP-binding protein Era (era)
	Sobic.009G235200	(1 of 1) 2.1.1.167 - 27S pre-rRNA (guanosine(2922)-2'-O)-methyltransferase
	--------------	Bin 2494
	Sobic.010G025100	(1 of 6) PF02301 - HORMA domain (HORMA)
	Sobic.010G025200	(1 of 6) PTHR10352//PTHR10352:SF1 - EUKARYOTIC TRANSLATION INITIATION FACTOR 3 SUBUNIT G // SUBFAMILY NOT NAMED
	Sobic.010G025850	(1 of 2) PTHR13105//PTHR13105:SF9 - MYELOID LEUKEMIA FACTOR // SUBFAMILY NOT NAMED
	Sobic.010G026500	similar to Os06g0136300 protein
	Sobic.010G026775
	Sobic.010G026850
	Sobic.010G025300	(1 of 2) PTHR13105//PTHR13105:SF9 - MYELOID LEUKEMIA FACTOR // SUBFAMILY NOT NAMED
	Sobic.010G025600	(1 of 1200) 2.7.11.1 - Non-specific serine/threonine protein kinase / Threonine-specific protein kinase
	Sobic.010G026100	(1 of 16) PF04195 - Putative gypsy type transposon (Transposase_28)
	Sobic.010G026200	(1 of 3) K15292 - syntaxin-binding protein 1 (STXBP1, MUNC18-1)
	Sobic.010G026300	(1 of 1) PTHR10264:SF69 - HYPERSENSITIVE-INDUCED RESPONSE PROTEIN 4
	Sobic.010G026400	(1 of 1) K13106 - pre-mRNA-splicing factor CWC26 (BUD13, CWC26)
	Sobic.010G026600
	Sobic.010G026700	(1 of 1) PTHR12290:SF18 - PROTEIN CORNICHON HOMOLOG 3-RELATED
	Sobic.010G026925	(1 of 2) PTHR11902//PTHR11902:SF19 - ENOLASE // SUBFAMILY NOT NAMED
	Sobic.010G027000	(1 of 2) PTHR11902//PTHR11902:SF19 - ENOLASE // SUBFAMILY NOT NAMED
	Sobic.010G027100	(1 of 39) PF12274 - Protein of unknown function (DUF3615) (DUF3615)
	Sobic.010G027200	(1 of 1) PTHR10381:SF15 - ATP-DEPENDENT CLP PROTEASE PROTEOLYTIC SUBUNIT-RELATED PROTEIN 2, CHLOROPLASTIC
	--------------	Bin 2498
	Sobic.010G031400	(1 of 7) PF03386 - Early nodulin 93 ENOD93 protein (ENOD93)
	Sobic.010G031500
	Sobic.010G031600	(1 of 7) PF03386 - Early nodulin 93 ENOD93 protein (ENOD93)
	Sobic.010G031700	(1 of 46) PF00314 - Thaumatin family (Thaumatin)
	Sobic.010G031800
	Sobic.010G031900	(1 of 7) PF03386 - Early nodulin 93 ENOD93 protein (ENOD93)
	Sobic.010G032000	(1 of 7) PF03386 - Early nodulin 93 ENOD93 protein (ENOD93)	https://bmcplantbiol.biomedcentral.com/articles/10.1186/s12870-021-03155-7	BMC Plant Biology, 21, 2021	Parasitic plant striga resistance
	Sobic.010G032100	(1 of 7) PF03386 - Early nodulin 93 ENOD93 protein (ENOD93)
	Sobic.010G032200
	Sobic.010G032500	(1 of 1200) 2.7.11.1 - Non-specific serine/threonine protein kinase / Threonine-specific protein kinase
	Sobic.010G031300	(1 of 60) PF00892 - EamA-like transporter family (EamA)
	Sobic.010G032300	(1 of 59) PF01535//PF13041//PF13812 - PPR repeat (PPR) // PPR repeat family (PPR_2) // Pentatricopeptide repeat domain (PPR_3)
	Sobic.010G032400	(1 of 3) K02180 - cell cycle arrest protein BUB3 (BUB3)
	Sobic.010G032600	(1 of 3) K02265 - cytochrome c oxidase subunit 5b (COX5B)
	Sobic.010G032700	(1 of 1) PTHR11006//PTHR11006:SF68 - PROTEIN ARGININE N-METHYLTRANSFERASE // PROTEIN ARGININE N-METHYLTRANSFERASE PRMT10
	Sobic.010G032800	(1 of 38) PF12274 - Protein of unknown function (DUF3615) (DUF3615)
	Sobic.010G032900	(1 of 1) PTHR11624//PTHR11624:SF64 - DEHYDROGENASE RELATED // 1-D-DEOXYXYLULOSE 5-PHOSPHATE SYNTHASE-LIKE PROTEIN
	--------------	Bin 2506
	Sobic.010G045000	(1 of 39) PF05678 - VQ motif (VQ)
	Sobic.010G045200	(1 of 2) PTHR28524:SF3 - UPF0369 PROTEIN C6ORF57
	Sobic.010G045300	(1 of 2) PTHR28524//PTHR28524:SF3 - FAMILY NOT NAMED // UPF0369 PROTEIN C6ORF57
	Sobic.010G045833	(1 of 2) 2.8.2.20 - Protein-tyrosine sulfotransferase / Tyrosylprotein sulfotransferase
	Sobic.010G044800	(1 of 1) PTHR11214:SF108 - BETA-1,3-GALACTOSYLTRANSFERASE 13-RELATED
	Sobic.010G044900	(1 of 2) PTHR22835//PTHR22835:SF237 - ZINC FINGER FYVE DOMAIN CONTAINING PROTEIN // SUBFAMILY NOT NAMED
	Sobic.010G045100	(1 of 1) PTHR11362//PTHR11362:SF9 - PHOSPHATIDYLETHANOLAMINE-BINDING PROTEIN // PROTEIN FLOWERING LOCUS T-RELATED	https://www.frontiersin.org/journals/plant-science/articles/10.3389/fpls.2021.788433/full	Frontiers in Plant Science, 12, 2021	Forage yield genes
	Sobic.010G045400	(1 of 14) 6.2.1.3 - Long-chain-fatty-acid--CoA ligase / Lignoceroyl-CoA synthase
	Sobic.010G045500	(1 of 14) 6.2.1.3 - Long-chain-fatty-acid--CoA ligase / Lignoceroyl-CoA synthase
	Sobic.010G045600	(1 of 1) K12840 - splicing factor 45 (RBM17, SPF45)
	Sobic.010G045700	(1 of 97) PF03106 - WRKY DNA -binding domain (WRKY)
	Sobic.010G045966	(1 of 2) 2.8.2.20 - Protein-tyrosine sulfotransferase / Tyrosylprotein sulfotransferase
	Sobic.010G046100	(1 of 4) KOG3214 - Uncharacterized Zn ribbon-containing protein
	Sobic.010G046200	(1 of 3) PTHR23155//PTHR23155:SF540 - LEUCINE-RICH REPEAT-CONTAINING PROTEIN // SUBFAMILY NOT NAMED
	Sobic.010G046300	(1 of 1) K14566 - U3 small nucleolar RNA-associated protein 24 (UTP24, FCF1)
	Sobic.010G046400	(1 of 7) PF12681 - Glyoxalase-like domain (Glyoxalase_2)
	--------------	Bin 2518
	Sobic.010G063066
	Sobic.010G063801	(1 of 2) K02924 - large subunit ribosomal protein L39e (RP-L39e, RPL39)
	Sobic.010G063900	(1 of 2) PTHR31194//PTHR31194:SF15 - SHN SHINE , DNA BINDING / TRANSCRIPTION FACTOR // SUBFAMILY NOT NAMED
	Sobic.010G064000	(1 of 11) PF05910 - Plant protein of unknown function (DUF868) (DUF868)
	Sobic.010G064050
	Sobic.010G064300
	Sobic.010G063100
	Sobic.010G063200	(1 of 3) PTHR14155//PTHR14155:SF118 - RING FINGER DOMAIN-CONTAINING // SUBFAMILY NOT NAMED
	Sobic.010G063300	(1 of 1) PTHR23257:SF547 - GENOMIC DNA, CHROMOSOME 3, TAC CLONE:K7P8-RELATED
	Sobic.010G063433
	Sobic.010G063566	(1 of 2) PTHR13847:SF184 - FAD-DEPENDENT OXIDOREDUCTASE-LIKE PROTEIN
	Sobic.010G063700	(1 of 13) K01535 - H+-transporting ATPase (E3.6.3.6)
	Sobic.010G064100	(1 of 11) PF05903 - PPPDE putative peptidase domain (Peptidase_C97)
	Sobic.010G064200	(1 of 11) K11000 - callose synthase [EC:2.4.1.-] Glc b1-3 Glc (CALS)
	--------------	Bin 2552
	Sobic.010G100150
	Sobic.010G100366
	Sobic.010G100432
	Sobic.010G099800	(1 of 1) PTHR31933//PTHR31933:SF4 - FAMILY NOT NAMED // O-FUCOSYLTRANSFERASE FAMILY PROTEIN
	Sobic.010G099900	similar to Os06g0239700 protein
	Sobic.010G100000	(1 of 2) K14560 - U3 small nucleolar ribonucleoprotein protein IMP3 (IMP3)
	Sobic.010G100100	(1 of 6) 2.1.1.277 - Anthranilate O-methyltransferase
	Sobic.010G100200	(1 of 2) PTHR10836//PTHR10836:SF44 - GLYCERALDEHYDE 3-PHOSPHATE DEHYDROGENASE // SUBFAMILY NOT NAMED
	Sobic.010G100300	(1 of 2) 2.1.1.274//2.1.1.277 - Salicylate carboxymethyltransferase / Salicylate O-methyltransferase // Anthranilate O-methyltransferase
	Sobic.010G100516	(1 of 1) PF14929 - TAF RNA Polymerase I subunit A (TAF1_subA)
	--------------	Bin 2564
	Sobic.010G112401
	Sobic.010G112000	(1 of 1) K17906 - autophagy-related protein 2 (ATG2)
	Sobic.010G112100	(1 of 2) PTHR10694//PTHR10694:SF53 - JUMONJI DOMAIN CONTAINING PROTEIN // SUBFAMILY NOT NAMED
	Sobic.010G112200	(1 of 2) PTHR13683//PTHR13683:SF334 - ASPARTYL PROTEASES // ASPARTYL PROTEASE
	Sobic.010G112300	(1 of 3) KOG4711 - Predicted membrane protein
	Sobic.010G112500
	Sobic.010G112600	(1 of 59) PF00892 - EamA-like transporter family (EamA)
	Sobic.010G112700	(1 of 1) PTHR13833:SF42 - NHL DOMAIN-CONTAINING PROTEIN
	Sobic.010G112800	(1 of 2) PTHR30540//PTHR30540:SF37 - OSMOTIC STRESS POTASSIUM TRANSPORTER // SUBFAMILY NOT NAMED
	--------------	Bin 2567
	Sobic.010G114300	(1 of 61) PF13839//PF14416 - GDSL/SGNH-like Acyl-Esterase family found in Pmr5 and Cas1p (PC-Esterase) // PMR5 N terminal Domain (PMR5N)
	Sobic.010G114500	(1 of 17) PF00335 - Tetraspanin family (Tetraspannin)
	Sobic.010G114700	(1 of 1) PTHR19424//PTHR19424:SF0 - HEAT SHOCK FACTOR BINDING PROTEIN 1 // HEAT SHOCK FACTOR BINDING PROTEIN 1
	Sobic.010G114800	(1 of 4) PTHR24056//PTHR24056:SF183 - CELL DIVISION PROTEIN KINASE // SUBFAMILY NOT NAMED
	Sobic.010G115450	(1 of 81) PF03514 - GRAS domain family (GRAS)
	Sobic.010G115600	(1 of 4) PTHR27001:SF217 - PROTEIN NSP-INTERACTING KINASE 1
	Sobic.010G114400	(1 of 61) PF13839//PF14416 - GDSL/SGNH-like Acyl-Esterase family found in Pmr5 and Cas1p (PC-Esterase) // PMR5 N terminal Domain (PMR5N)
	Sobic.010G114600	(1 of 2) PF12796//PF13637 - Ankyrin repeats (3 copies) (Ank_2) // Ankyrin repeats (many copies) (Ank_4)
	Sobic.010G114900	(1 of 1) PTHR10997:SF9 - IMPORTIN-9
	Sobic.010G115000	(1 of 4) PTHR11926//PTHR11926:SF167 - GLUCOSYL/GLUCURONOSYL TRANSFERASES // UDP-GLYCOSYLTRANSFERASE 84A1-RELATED
	Sobic.010G115200	(1 of 2) K11129 - H/ACA ribonucleoprotein complex subunit 2 (NHP2, NOLA2)
	Sobic.010G115300	(1 of 1) PF00069//PF08263//PF12799 - Protein kinase domain (Pkinase) // Leucine rich repeat N-terminal domain (LRRNT_2) // Leucine Rich repeats (2 copies) (LRR_4)
	Sobic.010G115400	(1 of 164) PF01535//PF13041 - PPR repeat (PPR) // PPR repeat family (PPR_2)
	Sobic.010G115500	(1 of 4) PTHR27001:SF217 - PROTEIN NSP-INTERACTING KINASE 1
	Sobic.010G115700	(1 of 1) PTHR31388//PTHR31388:SF9 - FAMILY NOT NAMED // PEROXIDASE 11
	Sobic.010G115800	(1 of 10) PF00643//PF06203 - B-box zinc finger (zf-B_box) // CCT motif (CCT)
	Sobic.010G115900	(1 of 4) PF07168 - Ureide permease (Ureide_permease)
	--------------	Bin 2574
	Sobic.010G120100	(1 of 3) PTHR31692//PTHR31692:SF3 - FAMILY NOT NAMED // BETA EXPANSIN 6-RELATED
	Sobic.010G120200	(1 of 3) PTHR11926//PTHR11926:SF295 - GLUCOSYL/GLUCURONOSYL TRANSFERASES // SUBFAMILY NOT NAMED	https://link.springer.com/article/10.1007/s11103-023-01365-1	Plant Molecular Biology, 112, 2023	Mucilage secretion by aerial roots
	Sobic.010G120500	(1 of 23) PF06839 - GRF zinc finger (zf-GRF)
	Sobic.010G120300	(1 of 1) PF06792 - Uncharacterised protein family (UPF0261) (UPF0261)
	Sobic.010G120350	(1 of 132) 3.6.4.13 - RNA helicase
	Sobic.010G120400	(1 of 2) PTHR11926//PTHR11926:SF352 - GLUCOSYL/GLUCURONOSYL TRANSFERASES // SUBFAMILY NOT NAMED
	--------------	Bin 2605
	Sobic.010G138200	(1 of 1) PTHR13586:SF0 - TRAILER HITCH, ISOFORM H
	Sobic.010G138300	(1 of 12) PF04759 - Protein of unknown function, DUF617 (DUF617)
	Sobic.010G138350
	--------------	Bin 2608
	Sobic.010G138950	(1 of 9) PTHR23273//PTHR23273:SF5 - REPLICATION FACTOR A 1, RFA1 // SUBFAMILY NOT NAMED
	Sobic.010G139000	(1 of 1) K13123 - G patch domain-containing protein 1 (GPATCH1)
	Sobic.010G139100	(1 of 2) PTHR27001:SF132 - PROLINE-RICH RECEPTOR-LIKE PROTEIN KINASE PERK8
	--------------	Bin 2634
	Sobic.010G142650
	--------------	Bin 2671
	Sobic.010G168000
	Sobic.010G168100
	Sobic.010G167601
	Sobic.010G167700	(1 of 3) PF00069//PF00560 - Protein kinase domain (Pkinase) // Leucine Rich Repeat (LRR_1)
	Sobic.010G167800	(1 of 1) PTHR11206//PTHR11206:SF76 - MULTIDRUG RESISTANCE PROTEIN // MATE EFFLUX FAMILY PROTEIN
	Sobic.010G167900	(1 of 1) PTHR10682:SF22 - NUCLEAR POLY(A) POLYMERASE
	Sobic.010G168200	(1 of 1) PTHR31284//PTHR31284:SF14 - FAMILY NOT NAMED // ACID PHOSPHATASE-LIKE PROTEIN
	Sobic.010G168301
	--------------	Bin 2708
	Sobic.010G214950
	Sobic.010G215000	(1 of 27) PF02469 - Fasciclin domain (Fasciclin)
	Sobic.010G214900	(1 of 4) 6.2.1.12//6.2.1.34 - 4-coumarate--CoA ligase / 4-coumaryl-CoA synthetase // Trans-feruloyl-CoA synthase / Trans-feruloyl-CoA synthetase
	Sobic.010G215100	(1 of 16) K09285 - AP2-like factor, ANT lineage (OVM, ANT)
	Sobic.010G215201
	Sobic.010G215300	(1 of 3) K07760 - cyclin-dependent kinase [EC:2.7.11.22] (CDK)
	Sobic.010G215400
	Sobic.010G215500	(1 of 3) K17710 - pentatricopeptide repeat domain-containing protein 1 (PTCD1)
	Sobic.010G215600	(1 of 1) 2.5.1.115 - Homogentisate phytyltransferase / HPT
	--------------	Bin 2739
	Sobic.010G262700
	Sobic.010G262650	(1 of 3) K14553 - U3 small nucleolar RNA-associated protein 18 (UTP18)
	Sobic.010G262200	(1 of 23) PF00643 - B-box zinc finger (zf-B_box)
	Sobic.010G262400
	Sobic.010G262433	(1 of 4) PTHR10836//PTHR10836:SF58 - GLYCERALDEHYDE 3-PHOSPHATE DEHYDROGENASE // SUBFAMILY NOT NAMED
	Sobic.010G262550	(1 of 3) PTHR31832:SF3 - B-BOX ZINC FINGER PROTEIN 20
	Sobic.010G262600
	Sobic.010G262950
	Sobic.010G261800	(1 of 1) PTHR11945//PTHR11945:SF173 - MADS BOX PROTEIN // MADS-BOX FAMILY PROTEIN
	Sobic.010G261900	(1 of 1) PTHR10108//PTHR10108:SF900 - METHYLTRANSFERASE // SUBFAMILY NOT NAMED
	Sobic.010G262000	(1 of 1) 1.3.1.88 - tRNA-dihydrouridine(16/17) synthase (NAD(P)(+)) / tRNA-dihydrouridine synthase 1
	Sobic.010G262100	Predicted protein
	Sobic.010G262300	(1 of 1) PTHR14360//PTHR14360:SF1 - UNCHARACTERIZED // PROTEIN FMP32, MITOCHONDRIAL
	Sobic.010G262466	(1 of 4) PTHR10836//PTHR10836:SF58 - GLYCERALDEHYDE 3-PHOSPHATE DEHYDROGENASE // SUBFAMILY NOT NAMED
	Sobic.010G262500	(1 of 5) K00134 - glyceraldehyde 3-phosphate dehydrogenase (GAPDH, gapA)
	Sobic.010G262800	(1 of 3) K14553 - U3 small nucleolar RNA-associated protein 18 (UTP18)
	Sobic.010G262900	similar to Os06g0713900 protein
	--------------	Bin 2742
	Sobic.010G267900
	Sobic.010G268100	(1 of 1) 5.4.99.23 - 23S rRNA pseudouridine(1911/1915/1917) synthase
	Sobic.010G268600
	Sobic.010G268700	(1 of 76) PF01357//PF03330 - Pollen allergen (Pollen_allerg_1) // Rare lipoprotein A (RlpA)-like double-psi beta-barrel (DPBB_1)
	Sobic.010G268900	(1 of 68) PF02298 - Plastocyanin-like domain (Cu_bind_like)
	Sobic.010G269400	(1 of 1) PTHR20922:SF15 - A_TM021B04.14 PROTEIN
	Sobic.010G268001
	Sobic.010G268200	(1 of 10) PTHR14155//PTHR14155:SF146 - RING FINGER DOMAIN-CONTAINING // SUBFAMILY NOT NAMED
	Sobic.010G268300	(1 of 1) PTHR13832//PTHR13832:SF237 - PROTEIN PHOSPHATASE 2C // PROTEIN PHOSPHATASE 2C 46-RELATED
	Sobic.010G268400	(1 of 3) PTHR13683//PTHR13683:SF232 - ASPARTYL PROTEASES // ASPARTYL PROTEASE FAMILY PROTEIN
	Sobic.010G268500	(1 of 8) PTHR11709//PTHR11709:SF118 - MULTI-COPPER OXIDASE // SUBFAMILY NOT NAMED
	Sobic.010G268800	(1 of 3) PF05055 - Protein of unknown function (DUF677) (DUF677)
	Sobic.010G269000	(1 of 1) PTHR22952//PTHR22952:SF169 - CAMP-RESPONSE ELEMENT BINDING PROTEIN-RELATED // SUBFAMILY NOT NAMED
	Sobic.010G269100	(1 of 2) PTHR22835//PTHR22835:SF196 - ZINC FINGER FYVE DOMAIN CONTAINING PROTEIN // SUBFAMILY NOT NAMED
	Sobic.010G269200	similar to Putative uncharacterized protein
	Sobic.010G269300	(1 of 1) PTHR12956//PTHR12956:SF22 - ALKALINE CERAMIDASE-RELATED // SUBFAMILY NOT NAMED
	Sobic.010G269500	(1 of 1) PTHR15574//PTHR15574:SF38 - WD REPEAT DOMAIN-CONTAINING FAMILY // SUBFAMILY NOT NAMED
	Sobic.010G269600	(1 of 2) K12897 - transformer-2 protein (TRA2)
