# Supplementary material for: MINE: maximally informative next experiment—toward a new GWAS experimental design and methodology
Source: G3 (Bethesda). 2025 Jul 18;15(9):jkaf163. doi: 10.1093/g3journal/jkaf163 (PMC12405896; doi:10.1093/g3journal/jkaf163)
Supplement: jkaf163_Supplementary_Data [file jkaf163_supplementary_data.zip › Table_S3_G3-2025-406036.xlsx]

## Sheet: table_genes_height
		Table S3
	Genes and regions that are considered having significant effects on height of canopy based on all of the available GWAS data from Kresovich and Year 1, Year 2, and Year 3 from Wellbrook Farm. The columns from left to right are the gene ID or Sobic number in Sorghum bicolor, Annotation from Phytozome, Web address of reference to the same gene in a previous GWAS, journal reference to the same gene …
Sobic number	Annotation	Reference	Journal of reference	Function class
Sobic.001G003600	(1 of 1) PTHR22835//PTHR22835:SF282 - ZINC FINGER FYVE DOMAIN CONTAINING PROTEIN // GDSL-LIKE LIPASE/ACYLHYDROLASE SUPERFAMILY PROTEIN
Sobic.001G003700	(1 of 1) PTHR11206//PTHR11206:SF93 - MULTIDRUG RESISTANCE PROTEIN // MATE EFFLUX FAMILY PROTEIN
Sobic.001G004500	(1 of 10) K06966 - uncharacterized protein (K06966)
Sobic.001G004800	(1 of 5) PF03629 - Domain of unknown function (DUF303) (DUF303)
Sobic.001G004901	(1 of 4) PTHR32370:SF17 - ROOT PHOTOTROPISM PROTEIN 2
Sobic.001G003500	(1 of 1) PTHR22792//PTHR22792:SF72 - LUPUS LA PROTEIN-RELATED // SUBFAMILY NOT NAMED
Sobic.001G003900	(1 of 1) PF07386 - Protein of unknown function (DUF1499) (DUF1499)
Sobic.001G004000	(1 of 1) PTHR31371//PTHR31371:SF4 - FAMILY NOT NAMED // SIMILARITY TO UNKNOWN PROTEIN
Sobic.001G004100	(1 of 1) PTHR22847//PTHR22847:SF358 - WD40 REPEAT PROTEIN // SUBFAMILY NOT NAMED
Sobic.001G004200	(1 of 1) K16329 - pseudouridine-5'-phosphate glycosidase (psuG)
Sobic.001G004300
Sobic.001G004400	(1 of 2) K14290 - exportin-1 (XPO1, CRM1)
Sobic.001G004550
Sobic.001G004600	(1 of 6) PF05266//PF05641 - Protein of unknown function (DUF724) (DUF724) // Agenet domain (Agenet)
Sobic.001G004700	similar to Putative uncharacterized protein
--------------	Bin 38
Sobic.001G063600	(1 of 2) PTHR24349//PTHR24349:SF161 - SERINE/THREONINE-PROTEIN KINASE // CALCIUM-DEPENDENT PROTEIN KINASE 1-RELATED
Sobic.001G064000	(1 of 68) PF07762 - Protein of unknown function (DUF1618) (DUF1618)
Sobic.001G064400
Sobic.001G064900	(1 of 1) PTHR19957:SF69 - SYNTAXIN-121-RELATED
Sobic.001G063500	(1 of 27) PF02469 - Fasciclin domain (Fasciclin)
Sobic.001G063700	weakly similar to Expressed protein
Sobic.001G063800	(1 of 2) PTHR11306 - NIEMANN PICK TYPE C2 PROTEIN NPC2-RELATED
Sobic.001G063900	(1 of 2) PTHR14155//PTHR14155:SF90 - RING FINGER DOMAIN-CONTAINING // SUBFAMILY NOT NAMED
Sobic.001G064200
Sobic.001G064300	(1 of 68) PF07762 - Protein of unknown function (DUF1618) (DUF1618)
Sobic.001G064500	(1 of 1) PTHR24078//PTHR24078:SF196 - DNAJ HOMOLOG SUBFAMILY C MEMBER // SUBFAMILY NOT NAMED
Sobic.001G064600	(1 of 1) PTHR32295//PTHR32295:SF12 - FAMILY NOT NAMED // PROTEIN IQ-DOMAIN 15-RELATED
Sobic.001G064700	(1 of 47) PF00069//PF08263//PF13855 - Protein kinase domain (Pkinase) // Leucine rich repeat N-terminal domain (LRRNT_2) // Leucine rich repeat (LRR_8)
Sobic.001G064800
--------------	Bin 51
Sobic.001G084500	(1 of 1) PTHR11926//PTHR11926:SF294 - GLUCOSYL/GLUCURONOSYL TRANSFERASES // SUBFAMILY NOT NAMED
Sobic.001G084600	(1 of 2) PTHR11926//PTHR11926:SF316 - GLUCOSYL/GLUCURONOSYL TRANSFERASES // SUBFAMILY NOT NAMED
Sobic.001G085400	(1 of 2) K02872 - large subunit ribosomal protein L13Ae (RP-L13Ae, RPL13A)
Sobic.001G085450	(1 of 2) PTHR12161//PTHR12161:SF26 - UNCHARACTERIZED DUF292 // SUBFAMILY NOT NAMED
Sobic.001G085600	(1 of 13) 3.6.3.43 - Peptide-transporting ATPase
Sobic.001G086100
Sobic.001G086300	(1 of 1) PTHR19359//PTHR19359:SF25 - CYTOCHROME B5 // CYTOCHROME B5 ISOFORM A-RELATED
Sobic.001G084700	(1 of 2) PTHR11926//PTHR11926:SF316 - GLUCOSYL/GLUCURONOSYL TRANSFERASES // SUBFAMILY NOT NAMED
Sobic.001G084900	(1 of 1) PTHR13193//PTHR13193:SF0 - CGI-140 // PROTEIN ASTERIX
Sobic.001G085000
Sobic.001G085100	(1 of 1) PTHR15876 - TRANSMEMBRANE PROTEIN ADIPOCYTE-ASSOCIATED 1
Sobic.001G085200	(1 of 1) PTHR32227:SF75 - GLUCAN ENDO-1,3-BETA-GLUCOSIDASE-LIKE PROTEIN 2-RELATED
Sobic.001G085300	(1 of 56) PF00069//PF00560//PF08263//PF13855 - Protein kinase domain (Pkinase) // Leucine Rich Repeat (LRR_1) // Leucine rich repeat N-terminal domain (LRRNT_2) // Leucine rich repeat (LRR_8)
Sobic.001G085500	(1 of 3) PTHR12210//PTHR12210:SF40 - NUCLEAR LIM INTERACTOR-INTERACTING FACTOR-RELATED // SUBFAMILY NOT NAMED
Sobic.001G085700	(1 of 1) PTHR24361:SF268 - SERINE/THREONINE-PROTEIN KINASE 3
Sobic.001G085800	(1 of 1) K14406 - cleavage stimulation factor subunit 1 (CSTF1)
Sobic.001G085900	(1 of 1) PTHR24089:SF391 - MITOCHONDRIAL SUBSTRATE CARRIER FAMILY PROTEIN
Sobic.001G086000	(1 of 1) PTHR31673:SF3 - COBRA-LIKE EXTRACELLULAR GLYCOSYL-PHOSPHATIDYL INOSITOL-ANCHORED FAMILY PROTEIN-RELATED
Sobic.001G086050
Sobic.001G086200	(1 of 10) PF04833 - COBRA-like protein (COBRA)
Sobic.001G086400	(1 of 1) PTHR11945//PTHR11945:SF162 - MADS BOX PROTEIN // SUBFAMILY NOT NAMED
--------------	Bin 58
Sobic.001G098600	similar to Putative uncharacterized protein 110K5.12
Sobic.001G098700	(1 of 1) PTHR31969//PTHR31969:SF9 - FAMILY NOT NAMED // GEM-LIKE PROTEIN 2
Sobic.001G098800	(1 of 3) PTHR11910 - ATP SYNTHASE DELTA CHAIN
Sobic.001G098900	(1 of 2) PTHR19957:SF91 - SYNTAXIN-RELATED PROTEIN KNOLLE
Sobic.001G099200	(1 of 437) PF13041 - PPR repeat family (PPR_2)
Sobic.001G098200	(1 of 1) K17619 - magnesium-dependent phosphatase 1 [EC:3.1.3.48 3.1.3.-] (MDP1)
Sobic.001G098301	(1 of 1) KOG1424 - Predicted GTP-binding protein MMR1
Sobic.001G098400	(1 of 1) K16278 - E3 ubiquitin-protein ligase HOS1 [EC:6.3.2.19] (HOS1)
Sobic.001G098500	(1 of 9) PTHR11911 - INOSINE-5-MONOPHOSPHATE DEHYDROGENASE RELATED
Sobic.001G099000	(1 of 1) 2.1.1.171 - 16S rRNA (guanine(966)-N(2))-methyltransferase / M(2)G966 methyltransferase
Sobic.001G099100	(1 of 3) K01179 - endoglucanase (E3.2.1.4)
Sobic.001G099300	(1 of 1) PTHR15486//PTHR15486:SF23 - ANCIENT UBIQUITOUS PROTEIN // SUBFAMILY NOT NAMED
Sobic.001G099400	(1 of 2) PTHR11654//PTHR11654:SF156 - OLIGOPEPTIDE TRANSPORTER-RELATED // SUBFAMILY NOT NAMED
Sobic.001G099500	(1 of 19) PF12796//PF13962 - Ankyrin repeats (3 copies) (Ank_2) // Domain of unknown function (PGG)
Sobic.001G099600	(1 of 19) PF12796//PF13962 - Ankyrin repeats (3 copies) (Ank_2) // Domain of unknown function (PGG)
--------------	Bin 82
Sobic.001G139300	similar to Putative uncharacterized protein
Sobic.001G139400
Sobic.001G139500
Sobic.001G139600
Sobic.001G139700	Predicted protein
Sobic.001G140101
Sobic.001G139750
Sobic.001G139800	(1 of 8) PF08879//PF08880 - WRC (WRC) // QLQ (QLQ)
Sobic.001G139850
Sobic.001G139900	(1 of 1) PTHR12064//PTHR12064:SF30 - ANCIENT CONSERVED DOMAIN PROTEIN-RELATED // SUBFAMILY NOT NAMED
Sobic.001G140000	(1 of 1) PTHR13018//PTHR13018:SF44 - PROBABLE MEMBRANE PROTEIN DUF221-RELATED // SUBFAMILY NOT NAMED
--------------	Bin 89
Sobic.001G150100
Sobic.001G150650
Sobic.001G150700	(1 of 14) PF07797 - Protein of unknown function (DUF1639) (DUF1639)
Sobic.001G150901
Sobic.001G151400	(1 of 2) 2.5.1.43 - Nicotianamine synthase
Sobic.001G150200	(1 of 8) PF07645//PF07714//PF13947 - Calcium-binding EGF domain (EGF_CA) // Protein tyrosine kinase (Pkinase_Tyr) // Wall-associated receptor kinase galacturonan-binding (GUB_WAK_bind)
Sobic.001G150300	(1 of 10) 1.13.11.19 - Cysteamine dioxygenase / Persulfurase
Sobic.001G150600	(1 of 1) PTHR24314:SF6 - CHLOROPHYLL(IDE) B REDUCTASE NOL, CHLOROPLASTIC
Sobic.001G150800	(1 of 1) PTHR31587:SF3 - F1K23.6
Sobic.001G151000	(1 of 1) PTHR11785//PTHR11785:SF411 - AMINO ACID TRANSPORTER // CATIONIC AMINO ACID TRANSPORTER 2, VACUOLAR-RELATED
Sobic.001G151100	(1 of 1) K12580 - CCR4-NOT transcription complex subunit 3 (CNOT3, NOT3)
Sobic.001G151200	(1 of 1) PTHR10024//PTHR10024:SF172 - SYNAPTOTAGMIN // C2 AND PLANT PHOSPHORIBOSYLTRANSFERASE DOMAIN-CONTAINING PROTEIN
Sobic.001G151300	(1 of 48) PF01535//PF13041//PF14432 - PPR repeat (PPR) // PPR repeat family (PPR_2) // DYW family of nucleic acid deaminases (DYW_deaminase)
Sobic.001G151500	(1 of 1) PTHR12385//PTHR12385:SF50 - CTL TRANSPORTER // SUBFAMILY NOT NAMED
Sobic.001G151600	(1 of 1) PTHR12917//PTHR12917:SF19 - ASPARTYL PROTEASE DDI-RELATED // SUBFAMILY NOT NAMED
Sobic.001G151700	(1 of 1) K02435 - aspartyl-tRNA(Asn)/glutamyl-tRNA(Gln) amidotransferase subunit C (gatC, GATC)
Sobic.001G151800	(1 of 2) K16275 - E3 ubiquitin-protein ligase BAH [EC:6.3.2.19] (BAH, NLA)
Sobic.001G151900	(1 of 1) PTHR31422//PTHR31422:SF0 - FAMILY NOT NAMED // F26K24.14 PROTEIN-RELATED
Sobic.001G152000	(1 of 2) K14536 - ribosome assembly protein 1 (RIA1)
--------------	Bin 106
Sobic.001G178200
Sobic.001G178900	(1 of 25) PF04520 - Senescence regulator (Senescence_reg)
Sobic.001G179100	(1 of 1) PTHR32429:SF9 - POST-ILLUMINATION CHLOROPHYLL FLUORESCENCE INCREASE PROTEIN
Sobic.001G178100	(1 of 1) K10047 - inositol-phosphate phosphatase / L-galactose 1-phosphate phosphatase (VTC4)
Sobic.001G178250
Sobic.001G178300	(1 of 1) PTHR10887:SF366 - DNA-BINDING PROTEIN-RELATED
Sobic.001G178400	(1 of 1) PTHR22594//PTHR22594:SF35 - ASPARTYL/LYSYL-TRNA SYNTHETASE // LYSINE--TRNA LIGASE
Sobic.001G178500	(1 of 1) K02965 - small subunit ribosomal protein S19 (RP-S19, rpsS)
Sobic.001G178600	(1 of 1) PTHR23339 - TYROSINE SPECIFIC PROTEIN PHOSPHATASE AND DUAL SPECIFICITY PROTEIN PHOSPHATASE
Sobic.001G178700	(1 of 1) PTHR23155//PTHR23155:SF499 - LEUCINE-RICH REPEAT-CONTAINING PROTEIN // SUBFAMILY NOT NAMED
Sobic.001G178800
Sobic.001G179000	(1 of 2) K03014 - DNA-directed RNA polymerases I, II, and III subunit RPABC2 (RPB6, POLR2F)
Sobic.001G179200	(1 of 1) PTHR10994:SF69 - PROLINE-RICH PROTEIN 18
--------------	Bin 127
Sobic.001G206300	(1 of 30) PF02701 - Dof domain, zinc finger (zf-Dof)
Sobic.001G206600	(1 of 3) K12200 - programmed cell death 6-interacting protein (PDCD6IP, ALIX, RIM20)
Sobic.001G207100
Sobic.001G206400	(1 of 22) PF06749 - Protein of unknown function (DUF1218) (DUF1218)
Sobic.001G206500	(1 of 1) PTHR12687//PTHR12687:SF4 - NUCLEOLAR COMPLEX 2 AND RAD4-RELATED // NUCLEOLAR COMPLEX PROTEIN 2 HOMOLOG
Sobic.001G206700	(1 of 2) K00236 - succinate dehydrogenase (ubiquinone) cytochrome b560 subunit (SDHC, SDH3)
Sobic.001G206800
Sobic.001G206900	(1 of 1) KOG2220 - Predicted signal transduction protein
Sobic.001G207000	(1 of 2) PTHR10288//PTHR10288:SF130 - KH DOMAIN CONTAINING RNA BINDING PROTEIN // SUBFAMILY NOT NAMED
--------------	Bin 137
Sobic.001G217100	(1 of 1) PTHR10910//PTHR10910:SF94 - EUKARYOTE SPECIFIC DSRNA BINDING PROTEIN // SUBFAMILY NOT NAMED
Sobic.001G217800
Sobic.001G217850
Sobic.001G217200	(1 of 5) PF00046//PF01852//PF08670 - Homeobox domain (Homeobox) // START domain (START) // MEKHLA domain (MEKHLA)
Sobic.001G217300	(1 of 11) PF02362//PF06507 - B3 DNA binding domain (B3) // Auxin response factor (Auxin_resp)
Sobic.001G217400	(1 of 1) PTHR12136:SF41 - PLECKSTRIN HOMOLOGY (PH) AND LIPID-BINDING START DOMAIN-CONTAINING PROTEIN
Sobic.001G217500	(1 of 1) PTHR11132//PTHR11132:SF76 - SOLUTE CARRIER FAMILY 35 // SUBFAMILY NOT NAMED
Sobic.001G217600	(1 of 3) K17805 - mitochondrial import inner membrane translocase subunit TIM16 (PAM16, TIM16)
Sobic.001G217700	(1 of 3) PTHR31223//PTHR31223:SF17 - FAMILY NOT NAMED // CYTOKININ RIBOSIDE 5'-MONOPHOSPHATE PHOSPHORIBOHYDROLASE LOG3-RELATED
--------------	Bin 160
Sobic.001G244650
Sobic.001G245000	(1 of 59) PF01535//PF13041//PF13812 - PPR repeat (PPR) // PPR repeat family (PPR_2) // Pentatricopeptide repeat domain (PPR_3)
Sobic.001G245200	(1 of 3) PTHR10579//PTHR10579:SF64 - CALCIUM-ACTIVATED CHLORIDE CHANNEL REGULATOR // SUBFAMILY NOT NAMED
Sobic.001G244500	(1 of 2) PTHR11814:SF60 - SULFATE TRANSPORTER 3.1-RELATED
Sobic.001G244600	(1 of 1) PTHR32258//PTHR32258:SF0 - FAMILY NOT NAMED // CENTROMERE PROTEIN-RELATED
Sobic.001G244700	(1 of 1) K08851 - TP53 regulating kinase and related kinases [EC:2.7.11.1] (TP53RK, PRPK, BUD32)
Sobic.001G244800
Sobic.001G244900	(1 of 1) PTHR11200//PTHR11200:SF159 - INOSITOL 5-PHOSPHATASE // SUBFAMILY NOT NAMED
Sobic.001G245100
Sobic.001G245300	(1 of 33) PF04570 - zinc-finger of the FCS-type, C2-C2 (zf-FLZ)
--------------	Bin 161
Sobic.001G245500
Sobic.001G245650
Sobic.001G245800	(1 of 16) PF07911 - Protein of unknown function (DUF1677) (DUF1677)
Sobic.001G246101
Sobic.001G246300	(1 of 110) K10523 - speckle-type POZ protein (SPOP)
Sobic.001G246400	(1 of 110) K10523 - speckle-type POZ protein (SPOP)
Sobic.001G246600	(1 of 37) KOG1987 - Speckle-type POZ protein SPOP and related proteins with TRAF, MATH and BTB/POZ domains
Sobic.001G245400
Sobic.001G245900	(1 of 3) PF15365 - Proline-rich nuclear receptor coactivator (PNRC)
Sobic.001G246001	(1 of 110) K10523 - speckle-type POZ protein (SPOP)
Sobic.001G246200	(1 of 30) PF00651//PF00917 - BTB/POZ domain (BTB) // MATH domain (MATH)
Sobic.001G246500	(1 of 2) PTHR11089//PTHR11089:SF29 - GTP-BINDING PROTEIN-RELATED // P-LOOP CONTAINING NUCLEOSIDE TRIPHOSPHATE HYDROLASES SUPERFAMILY PROTEIN
--------------	Bin 184
Sobic.001G260550
--------------	Bin 188
--------------	Bin 195
Sobic.001G261577
Sobic.001G261581
Sobic.001G261585	(1 of 1) PTHR22812 - CHROMOBOX PROTEIN
--------------	Bin 199
Sobic.001G262601	(1 of 157) PTHR23002//PTHR23002:SF63 - ZINC FINGER CCHC DOMAIN CONTAINING PROTEIN // SUBFAMILY NOT NAMED
Sobic.001G262500
--------------	Bin 216
Sobic.001G270200	(1 of 182) KOG0156 - Cytochrome P450 CYP2 subfamily	https://link.springer.com/article/10.1007/s00122-020-03762-2	Theoretical and Applied Genetics, 134, 2021	Related to grain mold resistance
Sobic.001G270600
Sobic.001G270900	(1 of 1) PTHR23155//PTHR23155:SF527 - LEUCINE-RICH REPEAT-CONTAINING PROTEIN // SUBFAMILY NOT NAMED
Sobic.001G270301	(1 of 59) PF00892 - EamA-like transporter family (EamA)	https://link.springer.com/article/10.1007/s00122-020-03762-2	Theoretical and Applied Genetics, 134, 2021	Related to grain mold resistance
Sobic.001G270400	(1 of 1) PTHR11614//PTHR11614:SF86 - PHOSPHOLIPASE-RELATED // HYDROLASE, ALPHA/BETA FOLD FAMILY PROTEIN
Sobic.001G270500
Sobic.001G270700	(1 of 60) PF00892 - EamA-like transporter family (EamA)
Sobic.001G270800	(1 of 2) K07933 - Rab-like protein 3 (RABL3)
--------------	Bin 218
Sobic.001G272466
Sobic.001G272700	(1 of 107) PF12937 - F-box-like (F-box-like)
Sobic.001G272532
Sobic.001G272600	(1 of 3) PTHR23155//PTHR23155:SF564 - LEUCINE-RICH REPEAT-CONTAINING PROTEIN // SUBFAMILY NOT NAMED
Sobic.001G272800	(1 of 1) PTHR23155//PTHR23155:SF570 - LEUCINE-RICH REPEAT-CONTAINING PROTEIN // SUBFAMILY NOT NAMED
--------------	Bin 236
Sobic.001G288601	(1 of 2) PTHR14155//PTHR14155:SF149 - RING FINGER DOMAIN-CONTAINING // SUBFAMILY NOT NAMED
Sobic.001G289000
Sobic.001G289100	(1 of 1) PTHR31213:SF6 - ABSCISIC ACID RECEPTOR PYL1-RELATED
Sobic.001G288500	(1 of 1) PTHR11669//PTHR11669:SF13 - REPLICATION FACTOR C / DNA POLYMERASE III GAMMA-TAU SUBUNIT // SUBFAMILY NOT NAMED
Sobic.001G288700	(1 of 1) KOG4646 - Uncharacterized conserved protein, contains ARM repeats
Sobic.001G288800	(1 of 1) PTHR12746:SF2 - 60S RIBOSOMAL EXPORT PROTEIN NMD3
Sobic.001G288900	(1 of 3) K15109 - solute carrier family 25 (mitochondrial carnitine/acylcarnitine transporter), member 20/29 (SLC25A20_29, CACT, CACL, CRC1)
Sobic.001G289200
Sobic.001G289400	(1 of 1) PTHR13016 - AMMECR1 HOMOLOG
Sobic.001G289500	(1 of 1) PTHR10584//PTHR10584:SF162 - SUGAR KINASE // SUBFAMILY NOT NAMED
Sobic.001G289600	(1 of 2) PTHR15141:SF52 - BAH AND TFIIS DOMAIN-CONTAINING PROTEIN
--------------	Bin 249
Sobic.001G302732	(1 of 4) PTHR23023//PTHR23023:SF138 - DIMETHYLANILINE MONOOXYGENASE // SUBFAMILY NOT NAMED
Sobic.001G302800	(1 of 1) PTHR11654//PTHR11654:SF136 - OLIGOPEPTIDE TRANSPORTER-RELATED // SUBFAMILY NOT NAMED
Sobic.001G302900	(1 of 2) PTHR10972:SF88 - OXYSTEROL-BINDING PROTEIN-RELATED PROTEIN 2A-RELATED
Sobic.001G303000
Sobic.001G303100
Sobic.001G303200	(1 of 1) PF00743//PF13738 - Flavin-binding monooxygenase-like (FMO-like) // Pyridine nucleotide-disulphide oxidoreductase (Pyr_redox_3)
Sobic.001G303300	(1 of 2) PTHR11062//PTHR11062:SF58 - EXOSTOSIN HEPARAN SULFATE GLYCOSYLTRANSFERASE -RELATED // SUBFAMILY NOT NAMED
--------------	Bin 252
Sobic.001G306101	(1 of 1200) 2.7.11.1 - Non-specific serine/threonine protein kinase / Threonine-specific protein kinase
Sobic.001G306200	(1 of 76) PF01357//PF03330 - Pollen allergen (Pollen_allerg_1) // Rare lipoprotein A (RlpA)-like double-psi beta-barrel (DPBB_1)
Sobic.001G306400	(1 of 76) PF01357//PF03330 - Pollen allergen (Pollen_allerg_1) // Rare lipoprotein A (RlpA)-like double-psi beta-barrel (DPBB_1)
Sobic.001G306500	(1 of 76) PF01357//PF03330 - Pollen allergen (Pollen_allerg_1) // Rare lipoprotein A (RlpA)-like double-psi beta-barrel (DPBB_1)
Sobic.001G307000	similar to Putative uncharacterized protein
Sobic.001G307100
Sobic.001G307500
Sobic.001G306300	(1 of 5) PF00069//PF04564 - Protein kinase domain (Pkinase) // U-box domain (U-box)
Sobic.001G306600	(1 of 3) 1.3.1.80 - Red chlorophyll catabolite reductase / Red Chl catabolite reductase
Sobic.001G306700	(1 of 3) PF01535//PF12854//PF13812 - PPR repeat (PPR) // PPR repeat (PPR_1) // Pentatricopeptide repeat domain (PPR_3)
Sobic.001G306800	(1 of 2) PTHR32285:SF23 - PROTEIN TRICHOME BIREFRINGENCE-LIKE 12
Sobic.001G306900	(1 of 1) K12600 - superkiller protein 3 (SKI3, TTC37)
Sobic.001G307200	(1 of 4) PTHR30231 - DNA POLYMERASE III SUBUNIT EPSILON
Sobic.001G307300	(1 of 17) 1.1.1.330 - Very-long-chain 3-oxoacyl-CoA reductase / Very-long-chain beta-ketoacyl-CoA reductase
Sobic.001G307400	(1 of 1) K19329 - WW domain-containing oxidoreductase (WWOX)
Sobic.001G307450
Sobic.001G307600	(1 of 17) 1.1.1.330 - Very-long-chain 3-oxoacyl-CoA reductase / Very-long-chain beta-ketoacyl-CoA reductase
--------------	Bin 253
Sobic.001G307800	(1 of 1) PTHR31852//PTHR31852:SF5 - FAMILY NOT NAMED // GB|AAF18257.1
Sobic.001G308100	(1 of 1) PTHR14155//PTHR14155:SF105 - RING FINGER DOMAIN-CONTAINING // SUBFAMILY NOT NAMED
Sobic.001G308300	similar to Putative uncharacterized protein
Sobic.001G308450
Sobic.001G307900	(1 of 1) K18167 - succinate dehydrogenase assembly factor 1 (SDHAF1)
Sobic.001G308000	(1 of 2) PTHR13140//PTHR13140:SF402 - MYOSIN // SUBFAMILY NOT NAMED
Sobic.001G308200	(1 of 1) 1.14.99.45 - Carotene epsilon-monooxygenase / LUT1
Sobic.001G308350
Sobic.001G308400	(1 of 1) PTHR13258//PTHR13258:SF0 - UNCHARACTERIZED // COILED-COIL DOMAIN-CONTAINING PROTEIN 132
Sobic.001G308500	(1 of 1) PTHR12526//PTHR12526:SF354 - GLYCOSYLTRANSFERASE // SUBFAMILY NOT NAMED
Sobic.001G308600	(1 of 30) PF01190 - Pollen proteins Ole e I like (Pollen_Ole_e_I)
Sobic.001G308700	(1 of 1) PF03100 - CcmE (CcmE)
Sobic.001G308800	(1 of 2) 1.20.4.1 - Arsenate reductase (glutaredoxin)
Sobic.001G308900	(1 of 2) K15691 - E3 ubiquitin-protein ligase RFWD3 [EC:6.3.2.19] (RFWD3)
--------------	Bin 290
Sobic.001G362400	(1 of 437) PF13041 - PPR repeat family (PPR_2)
Sobic.001G362701	(1 of 303) PF00646 - F-box domain (F-box)
Sobic.001G363100	(1 of 42) PF00582 - Universal stress protein family (Usp)
Sobic.001G361750
Sobic.001G361800	(1 of 3) PF16712 - Coiled-coil regions of plant-specific actin-binding protein (SCAB_CC)
Sobic.001G361900	(1 of 2) PTHR23070//PTHR23070:SF28 - BCS1 AAA-TYPE ATPASE // SUBFAMILY NOT NAMED
Sobic.001G362001	(1 of 1203) 2.7.11.1 - Non-specific serine/threonine protein kinase / Threonine-specific protein kinase
Sobic.001G362100	(1 of 8) PF00685 - Sulfotransferase domain (Sulfotransfer_1)
Sobic.001G362200	(1 of 1) KOG1312 - DHHC-type Zn-finger proteins
Sobic.001G362300	(1 of 1) PTHR23147//PTHR23147:SF7 - SERINE/ARGININE RICH SPLICING FACTOR // SUBFAMILY NOT NAMED
Sobic.001G362500	(1 of 3) PTHR23500:SF62 - SUGAR TRANSPORTER ERD6-LIKE 14-RELATED
Sobic.001G362601	(1 of 130) PF07690 - Major Facilitator Superfamily (MFS_1)
Sobic.001G362800	(1 of 1) K06940 - uncharacterized protein (K06940)
Sobic.001G362900	(1 of 8) PTHR24298:SF58 - CYTOCHROME P450 76C1
Sobic.001G363000	(1 of 1) PTHR21496:SF6 - 3-OXOACYL-[ACYL-CARRIER-PROTEIN] SYNTHASE-LIKE PROTEIN
Sobic.001G363200	(1 of 4) PTHR33115:SF3 - ARM REPEAT SUPERFAMILY PROTEIN-RELATED
--------------	Bin 293
Sobic.001G367600	(1 of 36) PF14009 - Domain of unknown function (DUF4228) (DUF4228)
Sobic.001G368400	(1 of 2) PTHR10168//PTHR10168:SF103 - GLUTAREDOXIN // SUBFAMILY NOT NAMED
Sobic.001G368700	(1 of 2) 2.1.1.98 - Diphthine synthase
Sobic.001G369101
Sobic.001G367301	(1 of 1) PTHR23086//PTHR23086:SF49 - PHOSPHATIDYLINOSITOL-4-PHOSPHATE 5-KINASE // SUBFAMILY NOT NAMED
Sobic.001G367500
Sobic.001G367700	(1 of 2) 3.1.3.29 - N-acylneuraminate-9-phosphatase
Sobic.001G367800	(1 of 1) PTHR13247//PTHR13247:SF2 - TETRATRICOPEPTIDE REPEAT PROTEIN 11 TPR REPEAT PROTEIN 11 // SUBFAMILY NOT NAMED
Sobic.001G367900	(1 of 2) PTHR10502//PTHR10502:SF109 - ANNEXIN // SUBFAMILY NOT NAMED
Sobic.001G368000	(1 of 1) PTHR10502//PTHR10502:SF104 - ANNEXIN // ANNEXIN D4
Sobic.001G368100	(1 of 1) K18158 - nuclear control of ATPase protein 2 (NCA2)
Sobic.001G368300	(1 of 4) PTHR10315//PTHR10315:SF29 - SEVEN IN ABSENTIA HOMOLOG // SUBFAMILY NOT NAMED
Sobic.001G368500	(1 of 1) PTHR11655//PTHR11655:SF14 - 60S/50S RIBOSOMAL PROTEIN L6/L9 // 54S RIBOSOMAL PROTEIN L6, MITOCHONDRIAL
Sobic.001G368600	(1 of 1) PTHR10366//PTHR10366:SF384 - NAD DEPENDENT EPIMERASE/DEHYDRATASE // NAD(P)-BINDING ROSSMANN-FOLD SUPERFAMILY PROTEIN
Sobic.001G368800	(1 of 1) K00586 - diphthine synthase [EC:2.1.1.98] (DPH5)
Sobic.001G368900	(1 of 1) PTHR32295//PTHR32295:SF41 - FAMILY NOT NAMED // CALMODULIN BINDING PROTEIN-RELATED
Sobic.001G369000	(1 of 1) K12392 - AP-1 complex subunit beta-1 (AP1B1)
Sobic.001G369200	(1 of 12) 4.2.3.104 - Alpha-humulene synthase / ZSS1
--------------	Bin 294
Sobic.001G370750	(1 of 2) PTHR31286:SF1 - NUCLEIC ACID BINDING / ZINC ION BINDING PROTEIN-RELATED
Sobic.001G370800
Sobic.001G371500
Sobic.001G369701
Sobic.001G370200
Sobic.001G370600	weakly similar to Expressed protein
Sobic.001G371600
Sobic.001G369300	(1 of 23) 1.14.13.21 - Flavonoid 3'-monooxygenase / Flavonoid 3'-hydroxylase
Sobic.001G369401
Sobic.001G369500	(1 of 13) 1.14.13.138 - Indolin-2-one monooxygenase / CYP71C2
Sobic.001G369550
Sobic.001G369600	(1 of 12) 1.14.13.89 - Isoflavone 2'-hydroxylase / Isoflavone 2'-monooxygenase
Sobic.001G369800	(1 of 1) PTHR11709:SF58 - PROTEIN SKU5-LIKE 3
Sobic.001G369900	similar to Putative uncharacterized protein
Sobic.001G370000	(1 of 9) K10251 - 17beta-estradiol 17-dehydrogenase / very-long-chain 3-oxoacyl-CoA reductase (HSD17B12, KAR, IFA38)
Sobic.001G370100	(1 of 1) PTHR15672//PTHR15672:SF16 - CAMP-REGULATED PHOSPHOPROTEIN 21 RELATED R3H DOMAIN CONTAINING PROTEIN // SUBFAMILY NOT NAMED
Sobic.001G370300	(1 of 1) PF00400//PF08799 - WD domain, G-beta repeat (WD40) // pre-mRNA processing factor 4 (PRP4) like (PRP4)
Sobic.001G370400	(1 of 1) PTHR15678//PTHR15678:SF8 - ANTIGEN MLAA-22-RELATED // SUBFAMILY NOT NAMED
Sobic.001G370500	(1 of 1) K14851 - ribosomal RNA-processing protein 17 (RRP17, NOL12)
Sobic.001G371000	(1 of 1) K14537 - nuclear GTP-binding protein (NUG2, GNL2)
Sobic.001G370700	(1 of 1) PTHR20863//PTHR20863:SF37 - ACYL CARRIER PROTEIN/ZINC FINGER PROTEIN 593-RELATED // SUBFAMILY NOT NAMED
Sobic.001G370900	(1 of 1) K11665 - DNA helicase INO80 [EC:3.6.4.12] (INO80, INOC1)
Sobic.001G371100	(1 of 2) K14564 - nucleolar protein 56 (NOP56)
Sobic.001G371200	(1 of 4) PTHR12436 - 80 KDA MCM3-ASSOCIATED PROTEIN
Sobic.001G371300	(1 of 2) PTHR22763//PTHR22763:SF24 - RING ZINC FINGER PROTEIN // SUBFAMILY NOT NAMED
Sobic.001G371400	(1 of 3) K03626 - nascent polypeptide-associated complex subunit alpha (EGD2, NACA)
Sobic.001G371650	(1 of 36) PF01344 - Kelch motif (Kelch_1)
--------------	Bin 298
Sobic.001G376332
Sobic.001G376600	(1 of 2) PTHR10064//PTHR10064:SF5 - 60S RIBOSOMAL PROTEIN L22 // SUBFAMILY NOT NAMED
Sobic.001G377050
Sobic.001G377300	(1 of 30) PF01190 - Pollen proteins Ole e I like (Pollen_Ole_e_I)
Sobic.001G377500	(1 of 1) PTHR34458:SF5 - POLLEN OLE E 1 ALLERGEN AND EXTENSIN FAMILY PROTEIN
Sobic.001G376400	(1 of 1) K14859 - ribosome biogenesis protein SSF1/2 (SSF1_2)
Sobic.001G376501	(1 of 1) PTHR10366:SF465 - UDP-GLUCURONIC ACID DECARBOXYLASE 1
Sobic.001G376700	(1 of 1) PTHR11455:SF2 - BLUE-LIGHT PHOTORECEPTOR PHR2
Sobic.001G376800	(1 of 1) K13116 - ATP-dependent RNA helicase DDX41 [EC:3.6.4.13] (DDX41, ABS)
Sobic.001G376900	(1 of 1) K14567 - U3 small nucleolar RNA-associated protein 14 (UTP14)
Sobic.001G377000	(1 of 1) PTHR33565//PTHR33565:SF1 - FAMILY NOT NAMED // DORMANCY/AUXIN ASSOCIATED PROTEIN
Sobic.001G377100	(1 of 303) PF00646 - F-box domain (F-box)
Sobic.001G377200	(1 of 1) PTHR11926//PTHR11926:SF118 - GLUCOSYL/GLUCURONOSYL TRANSFERASES // SUBFAMILY NOT NAMED	https://acsess.onlinelibrary.wiley.com/doi/10.3835/plantgenome2017.11.0099	The Plant Genome, 11, 2018	Anthracnose resistance
Sobic.001G377400
Sobic.001G377600	(1 of 1) PTHR10791//PTHR10791:SF35 - RAG1-ACTIVATING PROTEIN 1 // SUBFAMILY NOT NAMED
Sobic.001G377700	(1 of 1) K10895 - fanconi anemia group I protein (FANCI)
Sobic.001G377800	(1 of 2) PTHR10934//PTHR10934:SF3 - 60S RIBOSOMAL PROTEIN L18 // SUBFAMILY NOT NAMED
--------------	Bin 317
Sobic.001G404950
Sobic.001G405150	(1 of 32) PF13837 - Myb/SANT-like DNA-binding domain (Myb_DNA-bind_4)
Sobic.001G405200	(1 of 32) PF13837 - Myb/SANT-like DNA-binding domain (Myb_DNA-bind_4)
Sobic.001G405700	similar to Os03g0293100 protein
Sobic.001G405000	(1 of 1203) 2.7.11.1 - Non-specific serine/threonine protein kinase / Threonine-specific protein kinase
Sobic.001G405100	(1 of 1) PTHR23083:SF420 - ETO1-LIKE PROTEIN 2-RELATED
Sobic.001G405300	(1 of 1) 2.7.1.105//3.1.3.46 - 6-phosphofructo-2-kinase / Phosphofructokinase 2 // Fructose-2,6-bisphosphate 2-phosphatase / Fructose-2,6-bisphosphatase
Sobic.001G405400	similar to Os03g0294100 protein
Sobic.001G405450
Sobic.001G405500	(1 of 1) PTHR18968:SF137 - PYRUVATE DECARBOXYLASE 2	https://bmcgenomics.biomedcentral.com/articles/10.1186/s12864-020-6538-8	BMC Genomics, 21, 2020	Grain quality variation
Sobic.001G405600	(1 of 1) K10863 - aprataxin [EC:3.-.-.-] (APTX)
Sobic.001G405800	(1 of 1) PTHR24078//PTHR24078:SF260 - DNAJ HOMOLOG SUBFAMILY C MEMBER // SUBFAMILY NOT NAMED
Sobic.001G405900	(1 of 2) K15306 - Ran-binding protein 1 (RANBP1)
Sobic.001G406000	(1 of 1) PTHR24361:SF390 - F10K1.14 PROTEIN-RELATED
Sobic.001G406100	(1 of 1) K15100 - solute carrier family 25 (mitochondrial citrate transporter), member 1 (SLC25A1, CTP)
Sobic.001G406200
Sobic.001G406300	(1 of 1) PTHR13832//PTHR13832:SF117 - PROTEIN PHOSPHATASE 2C // PROTEIN PHOSPHATASE 2C-LIKE PROTEIN-RELATED
--------------	Bin 327
Sobic.001G421600
Sobic.001G421800
Sobic.001G422001
Sobic.001G422200
Sobic.001G422366	(1 of 27) PF08137 - DVL family (DVL)
Sobic.001G422432
Sobic.001G421700	(1 of 2) KOG2209 - Oxysterol-binding protein
Sobic.001G421900	(1 of 3) PTHR31636:SF14 - SCARECROW-LIKE PROTEIN 9
Sobic.001G422100	(1 of 1) PTHR12725//PTHR12725:SF72 - HALOACID DEHALOGENASE-LIKE HYDROLASE // HALOACID DEHALOGENASE-LIKE HYDROLASE (HAD) SUPERFAMILY PROTEIN
Sobic.001G422300	(1 of 1) PTHR11709//PTHR11709:SF25 - MULTI-COPPER OXIDASE // SUBFAMILY NOT NAMED
Sobic.001G422500	(1 of 2) PTHR10631//PTHR10631:SF3 - N 2 ,N 2 -DIMETHYLGUANOSINE TRNA METHYLTRANSFERASE // TRNA (GUANINE(26)-N(2))-DIMETHYLTRANSFERASE
Sobic.001G422600
Sobic.001G422700	(1 of 1) K16283 - E3 ubiquitin-protein ligase SDIR1 [EC:6.3.2.19] (SDIR1)
Sobic.001G422800	(1 of 1) PTHR13683//PTHR13683:SF300 - ASPARTYL PROTEASES // SUBFAMILY NOT NAMED
Sobic.001G422850
--------------	Bin 359
Sobic.001G470100	(1 of 1) PTHR20995//PTHR20995:SF22 - FAMILY NOT NAMED // F-BOX PROTEIN SNE
Sobic.001G470300
Sobic.001G470400	weakly similar to Putative uncharacterized protein
Sobic.001G470700
Sobic.001G470200	(1 of 1) PTHR11615//PTHR11615:SF100 - NITRATE, FROMATE, IRON DEHYDROGENASE // SUBFAMILY NOT NAMED
Sobic.001G470500
Sobic.001G470600	(1 of 3) K17470 - sulfate transporter 1, high-affinity (SULTR1)
Sobic.001G470800	(1 of 1) PTHR11814:SF61 - SULFATE TRANSPORTER 2.1-RELATED
Sobic.001G470900	(1 of 1) PTHR11814//PTHR11814:SF127 - SULFATE TRANSPORTER // SUBFAMILY NOT NAMED
Sobic.001G471000	(1 of 1) K09140 - pre-rRNA-processing protein TSR3 (TSR3)
Sobic.001G471050	(1 of 76) PF02519 - Auxin responsive protein (Auxin_inducible)
--------------	Bin 370
Sobic.001G485901
Sobic.001G486400
Sobic.001G486700	(1 of 2) 6.3.4.4 - Adenylosuccinate synthase / Succinoadenylic kinosynthetase
Sobic.001G486800	(1 of 1) PTHR31241:SF3 - DEHYDRATION-RESPONSIVE ELEMENT-BINDING PROTEIN 2F
Sobic.001G485400	(1 of 1) PTHR33541:SF5 - GENOMIC DNA, CHROMOSOME 3, P1 CLONE: MDC16-RELATED
Sobic.001G485500	(1 of 3) 3.5.1.3 - Omega-amidase
Sobic.001G485600	similar to Os09g0509000 protein
Sobic.001G485700	similar to Os09g0509000 protein
Sobic.001G485800	(1 of 1) PTHR23088//PTHR23088:SF20 - NITRILASE-RELATED // SUBFAMILY NOT NAMED
Sobic.001G486000	(1 of 1) PTHR12632//PTHR12632:SF16 - TRANSCRIPTION FACTOR NF-Y ALPHA-RELATED // SUBFAMILY NOT NAMED
Sobic.001G486100
Sobic.001G486300	(1 of 1) PTHR23324:SF84 - PHOSPHATIDYLINOSITOL/PHOSPHATIDYLCHOLINE TRANSFER PROTEIN SFH13-RELATED
Sobic.001G486500	(1 of 1) 2.8.1.4//2.8.1.7 - tRNA sulfurtransferase // Cysteine desulfurase / Cysteine desulfurylase
Sobic.001G486600	(1 of 3) K10755 - replication factor C subunit 2/4 (RFC2_4)
Sobic.001G486900	(1 of 1) PTHR11062//PTHR11062:SF21 - EXOSTOSIN HEPARAN SULFATE GLYCOSYLTRANSFERASE -RELATED // SUBFAMILY NOT NAMED
--------------	Bin 378
Sobic.001G499350
Sobic.001G499400	(1 of 1) PTHR22814//PTHR22814:SF86 - COPPER TRANSPORT PROTEIN ATOX1-RELATED // SUBFAMILY NOT NAMED
Sobic.001G499701	(1 of 76) PF01357//PF03330 - Pollen allergen (Pollen_allerg_1) // Rare lipoprotein A (RlpA)-like double-psi beta-barrel (DPBB_1)
Sobic.001G499900	(1 of 76) PF01357//PF03330 - Pollen allergen (Pollen_allerg_1) // Rare lipoprotein A (RlpA)-like double-psi beta-barrel (DPBB_1)
Sobic.001G498400	(1 of 1) K18655 - ATP-dependent RNA helicase DDX19/DBP5 [EC:3.6.4.13] (DDX19, DBP5)
Sobic.001G498500	(1 of 1) 2.6.1.52 - Phosphoserine transaminase / PSAT
Sobic.001G498600	(1 of 2) K12591 - exosome complex exonuclease RRP6 (RRP6, EXOSC10)
Sobic.001G498700	(1 of 26) PF00646//PF08387 - F-box domain (F-box) // FBD (FBD)
Sobic.001G498800	(1 of 2) PTHR10231//PTHR10231:SF48 - NUCLEOTIDE-SUGAR TRANSMEMBRANE TRANSPORTER // CMP-SIALIC ACID TRANSPORTER 1
Sobic.001G498900	(1 of 5) PF04842 - Plant protein of unknown function (DUF639) (DUF639)
Sobic.001G499000	(1 of 1) PTHR14958 - POTASSIUM CHANNEL TETRAMERISATION DOMAIN CONTAINING PROTEIN
Sobic.001G499100	(1 of 1) PTHR19241//PTHR19241:SF286 - ATP-BINDING CASSETTE TRANSPORTER // SUBFAMILY NOT NAMED
Sobic.001G499200	(1 of 1) PTHR31704:SF3 - PROTEIN MID1-COMPLEMENTING ACTIVITY 1-RELATED
Sobic.001G499500	(1 of 1) PTHR22792//PTHR22792:SF2 - LUPUS LA PROTEIN-RELATED // LA-RELATED PROTEIN 1
Sobic.001G499300	(1 of 1) PF13386 - Cytochrome C biogenesis protein transmembrane region (DsbD_2)
Sobic.001G499600	(1 of 2) PTHR10438//PTHR10438:SF245 - THIOREDOXIN // THIOREDOXIN-LIKE 1-1, CHLOROPLASTIC-RELATED
Sobic.001G499800	(1 of 76) PF01357//PF03330 - Pollen allergen (Pollen_allerg_1) // Rare lipoprotein A (RlpA)-like double-psi beta-barrel (DPBB_1)
Sobic.001G500000	(1 of 1) PTHR13789//PTHR13789:SF247 - MONOOXYGENASE // SUBFAMILY NOT NAMED
Sobic.001G500100	(1 of 2) PTHR10366//PTHR10366:SF334 - NAD DEPENDENT EPIMERASE/DEHYDRATASE // SUBFAMILY NOT NAMED
--------------	Bin 391
Sobic.001G518050
Sobic.001G518700	(1 of 47) PF00304 - Gamma-thionin family (Gamma-thionin)
Sobic.001G518900	(1 of 1) PTHR16223:SF49 - TRANSCRIPTION FACTOR BHLH52-RELATED
Sobic.001G518100	(1 of 2) K11723 - bromodomain-containing protein 7/9 (BRD7_9)
Sobic.001G518200	(1 of 1) K06928 - nucleoside-triphosphatase (NTPCR)
Sobic.001G518300	(1 of 1) PTHR20953//PTHR20953:SF5 - KINASE-RELATED // SUBFAMILY NOT NAMED
Sobic.001G518400	(1 of 1) PTHR11216//PTHR11216:SF72 - EH DOMAIN // CALCIUM-BINDING EF HAND-CONTAINING PROTEIN
Sobic.001G518500	(1 of 2) PTHR23359//PTHR23359:SF94 - NUCLEOTIDE KINASE // ADENYLATE KINASE 1, MITOCHONDRIAL-RELATED
Sobic.001G518600	(1 of 1) K14424 - 4-alpha-methyl-delta7-sterol-4alpha-methyl oxidase (SMO2)
Sobic.001G518800	(1 of 29) PF00501//PF13193 - AMP-binding enzyme (AMP-binding) // AMP-binding enzyme C-terminal domain (AMP-binding_C)
Sobic.001G519000	(1 of 1) K03963 - NADH dehydrogenase (ubiquinone) 1 beta subcomplex subunit 7 (NDUFB7)
--------------	Bin 392
Sobic.001G520400	(1 of 4) PTHR14155//PTHR14155:SF187 - RING FINGER DOMAIN-CONTAINING // SUBFAMILY NOT NAMED
Sobic.001G519200
Sobic.001G519500
Sobic.001G519600
Sobic.001G520050
Sobic.001G520300	(1 of 1) PTHR21049:SF1 - DOLICHYL-DIPHOSPHOOLIGOSACCHARIDE--PROTEIN GLYCOSYLTRANSFERASE SUBUNIT 1A
Sobic.001G519300	(1 of 5) PTHR24093:SF355 - ATPASE 1, PLASMA MEMBRANE-TYPE-RELATED
Sobic.001G519400	(1 of 6) PTHR10366//PTHR10366:SF242 - NAD DEPENDENT EPIMERASE/DEHYDRATASE // STEROL-4-ALPHA-CARBOXYLATE 3-DEHYDROGENASE, DECARBOXYLATING
Sobic.001G519700	(1 of 1) PTHR24015:SF419 - NUCLEOTIDE-DIPHOSPHO-SUGAR TRANSFERASE DOMAIN-CONTAINING PROTEIN-RELATED
Sobic.001G519800	(1 of 1) PTHR10836:SF39 - GLYCERALDEHYDE-3-PHOSPHATE DEHYDROGENASE GAPB, CHLOROPLASTIC
Sobic.001G519900	(1 of 1) K12585 - exosome complex exonuclease DIS3/RRP44 (DIS3, RRP44)
Sobic.001G520000	(1 of 8) KOG2722 - Predicted membrane protein
Sobic.001G520100	(1 of 13) K08472 - mlo protein (MLO)
Sobic.001G520200	(1 of 1) K05287 - phosphatidylinositol glycan, class F (PIGF)
Sobic.001G520500	(1 of 2) PTHR12356:SF3 - NUCLEAR MIGRATION PROTEIN NUDC
Sobic.001G520600	(1 of 4) PTHR10169:SF38 - DNA TOPOISOMERASE 2
--------------	Bin 403
Sobic.001G533700	(1 of 1) PTHR24361//PTHR24361:SF357 - MITOGEN-ACTIVATED KINASE KINASE KINASE // SUBFAMILY NOT NAMED
Sobic.001G534066	(1 of 16) PF03004 - Plant transposase (Ptta/En/Spm family) (Transposase_24)
Sobic.001G534132
Sobic.001G534200
Sobic.001G534532	(1 of 1203) 2.7.11.1 - Non-specific serine/threonine protein kinase / Threonine-specific protein kinase
Sobic.001G533400	(1 of 3) PF05631 - Sugar-tranasporters, 12 TM (MFS_5)
Sobic.001G533500	(1 of 3) K17777 - mitochondrial import inner membrane translocase subunit TIM9 (TIM9)
Sobic.001G533600	(1 of 1) PTHR23070//PTHR23070:SF25 - BCS1 AAA-TYPE ATPASE // SUBFAMILY NOT NAMED
Sobic.001G533800	(1 of 1) K15025 - probable RNA-binding protein EIF1AD (EIF1AD)
Sobic.001G533900	similar to Putative uncharacterized protein
Sobic.001G534000	(1 of 2) PTHR24115:SF339 - DI-GLUCOSE BINDING PROTEIN WITH KINESIN MOTOR DOMAIN
Sobic.001G534300	(1 of 14) KOG4282 - Transcription factor GT-2 and related proteins, contains trihelix DNA-binding/SANT domain
Sobic.001G534400
Sobic.001G534466
Sobic.001G534600	(1 of 2) PF05277 - Protein of unknown function (DUF726) (DUF726)
Sobic.001G534700	(1 of 2) PTHR22884:SF326 - HISTONE-LYSINE N-METHYLTRANSFERASE ASHH3
--------------	Bin 411
Sobic.002G001700	Predicted protein
Sobic.002G001800	(1 of 1) PTHR30540//PTHR30540:SF35 - OSMOTIC STRESS POTASSIUM TRANSPORTER // SUBFAMILY NOT NAMED
Sobic.002G002000
Sobic.002G002100	similar to Os07g0102300 protein
Sobic.002G002200	(1 of 16) KOG0148 - Apoptosis-promoting RNA-binding protein TIA-1/TIAR (RRM superfamily)
Sobic.002G002400	(1 of 26) K04730 - interleukin-1 receptor-associated kinase 1 (IRAK1)
Sobic.002G002500	(1 of 6) PF06454 - Protein of unknown function (DUF1084) (DUF1084)
Sobic.002G002600	(1 of 2) PTHR22792//PTHR22792:SF62 - LUPUS LA PROTEIN-RELATED // LA-RELATED PROTEIN 6C
Sobic.002G001900	(1 of 25) PF04520 - Senescence regulator (Senescence_reg)
Sobic.002G002300	(1 of 2) 4.2.3.112 - (+)-alpha-terpineol synthase
--------------	Bin 417
Sobic.002G011800	(1 of 14) PTHR23155//PTHR23155:SF629 - LEUCINE-RICH REPEAT-CONTAINING PROTEIN // SUBFAMILY NOT NAMED
Sobic.002G011900	(1 of 14) PTHR23155//PTHR23155:SF629 - LEUCINE-RICH REPEAT-CONTAINING PROTEIN // SUBFAMILY NOT NAMED
Sobic.002G012000	(1 of 14) PTHR23155//PTHR23155:SF629 - LEUCINE-RICH REPEAT-CONTAINING PROTEIN // SUBFAMILY NOT NAMED
Sobic.002G010900	similar to Putative uncharacterized protein
Sobic.002G011000	(1 of 11) PF04484 - Family of unknown function (DUF566) (DUF566)
Sobic.002G011400	(1 of 1) 2.3.1.81 - Aminoglycoside N(3')-acetyltransferase / Gentamicin-(3)-N-acetyltransferase
Sobic.002G011700	(1 of 14) PTHR23155//PTHR23155:SF629 - LEUCINE-RICH REPEAT-CONTAINING PROTEIN // SUBFAMILY NOT NAMED
Sobic.002G012100	(1 of 1) PF13837//PF14303 - Myb/SANT-like DNA-binding domain (Myb_DNA-bind_4) // No apical meristem-associated C-terminal domain (NAM-associated)
Sobic.002G012200	(1 of 14) PTHR23155//PTHR23155:SF629 - LEUCINE-RICH REPEAT-CONTAINING PROTEIN // SUBFAMILY NOT NAMED
Sobic.002G012300	(1 of 53) PF04398 - Protein of unknown function, DUF538 (DUF538)
Sobic.002G012350	(1 of 3) PTHR24115:SF496 - ATP BINDING MICROTUBULE MOTOR FAMILY PROTEIN
Sobic.002G012400	(1 of 53) PF04398 - Protein of unknown function, DUF538 (DUF538)
Sobic.002G012500	(1 of 53) PF04398 - Protein of unknown function, DUF538 (DUF538)
Sobic.002G012600	(1 of 53) PF04398 - Protein of unknown function, DUF538 (DUF538)
Sobic.002G012650	(1 of 53) PF04398 - Protein of unknown function, DUF538 (DUF538)
Sobic.002G011100	(1 of 61) PF04578//PF13968 - Protein of unknown function, DUF594 (DUF594) // Domain of unknown function (DUF4220) (DUF4220)
Sobic.002G011200	(1 of 65) PF13968 - Domain of unknown function (DUF4220) (DUF4220)
Sobic.002G011300
Sobic.002G011500	(1 of 14) PTHR23155//PTHR23155:SF629 - LEUCINE-RICH REPEAT-CONTAINING PROTEIN // SUBFAMILY NOT NAMED
Sobic.002G011600	(1 of 3) PTHR23155//PTHR23155:SF632 - LEUCINE-RICH REPEAT-CONTAINING PROTEIN // SUBFAMILY NOT NAMED
--------------	Bin 431
Sobic.002G030400	(1 of 27) PF03101//PF04434//PF10551 - FAR1 DNA-binding domain (FAR1) // SWIM zinc finger (SWIM) // MULE transposase domain (MULE)
Sobic.002G030500	(1 of 2) PTHR10994//PTHR10994:SF62 - RETICULON // RETICULON-LIKE PROTEIN B8
Sobic.002G030650	similar to Early nodulin 75-like protein
Sobic.002G030725	(1 of 4) PTHR31852:SF1 - LATE EMBRYOGENESIS ABUNDANT (LEA) HYDROXYPROLINE-RICH GLYCOPROTEIN-RELATED
Sobic.002G030900	(1 of 3) 1.1.1.65 - Pyridoxine 4-dehydrogenase / Pyridoxine dehydrogenase
Sobic.002G031000	(1 of 1) PTHR12565//PTHR12565:SF95 - STEROL REGULATORY ELEMENT-BINDING PROTEIN // SUBFAMILY NOT NAMED
Sobic.002G031100	(1 of 6) PTHR23155//PTHR23155:SF537 - LEUCINE-RICH REPEAT-CONTAINING PROTEIN // SUBFAMILY NOT NAMED
Sobic.002G031301
Sobic.002G031400
Sobic.002G031500
Sobic.002G031600	similar to Putative uncharacterized protein
Sobic.002G031700	(1 of 1) PTHR24031//PTHR24031:SF326 - RNA HELICASE // DEAD-BOX ATP-DEPENDENT RNA HELICASE 53-RELATED
Sobic.002G031800	(1 of 18) KOG0513 - Ca2+-independent phospholipase A2
Sobic.002G031900	(1 of 4) PTHR23389 - CHROMOSOME TRANSMISSION FIDELITY FACTOR 18
Sobic.002G032000
Sobic.002G032033
Sobic.002G032066
Sobic.002G032100
Sobic.002G032200
Sobic.002G030575	weakly similar to Early nodulin 75-like protein
Sobic.002G030800
Sobic.002G031200
Sobic.002G032400	(1 of 303) PF00646 - F-box domain (F-box)
--------------	Bin 433
Sobic.002G034200
Sobic.002G034500	(1 of 1) PTHR13018:SF22 - EARLY-RESPONSIVE TO DEHYDRATION STRESS PROTEIN (ERD4)
Sobic.002G034600	(1 of 2) PTHR15835:SF6 - F20D23.9 PROTEIN
Sobic.002G034700	(1 of 1) PTHR24343:SF136 - CBL-INTERACTING SERINE/THREONINE-PROTEIN KINASE 23
Sobic.002G034900
Sobic.002G035300
Sobic.002G035500	(1 of 2) PTHR31072:SF2 - TRANSCRIPTION FACTOR TCP2-RELATED
Sobic.002G034301	(1 of 1) PTHR32227//PTHR32227:SF51 - FAMILY NOT NAMED // CARBOHYDRATE-BINDING X8 DOMAIN-CONTAINING PROTEIN
Sobic.002G034400	(1 of 48) PF01535//PF13041//PF14432 - PPR repeat (PPR) // PPR repeat family (PPR_2) // DYW family of nucleic acid deaminases (DYW_deaminase)
Sobic.002G034750	(1 of 5) 2.4.1.10 - Levansucrase / Sucrose 6-fructosyltransferase
Sobic.002G034800
Sobic.002G035000	(1 of 1) PTHR10168//PTHR10168:SF86 - GLUTAREDOXIN // SUBFAMILY NOT NAMED
Sobic.002G035100
Sobic.002G035200	(1 of 4) K08150 - MFS transporter, SP family, solute carrier family 2 (myo-inositol transporter), member 13 (SLC2A13, ITR)
Sobic.002G035400
--------------	Bin 440
Sobic.002G043400	Predicted protein
Sobic.002G043500	(1 of 1) K09842 - abscisic-aldehyde oxidase (AAO3)
Sobic.002G043600	(1 of 1) PTHR11451//PTHR11451:SF6 - TRNA SYNTHETASE-RELATED // SUBFAMILY NOT NAMED
Sobic.002G043700	(1 of 2) 2.7.11.13 - Protein kinase C / PKC
Sobic.002G043800	(1 of 1) PTHR22870:SF175 - ANKYRIN REPEAT AND REGULATOR OF CHROMOSOME CONDENSATION (RCC1) DOMAIN-CONTAINING PROTEIN
Sobic.002G044000	(1 of 1) K03246 - translation initiation factor 3 subunit I (EIF3I)
Sobic.002G044200	(1 of 7) 1.14.13.88 - Flavonoid 3',5'-hydroxylase / F3'5'H
Sobic.002G043900
Sobic.002G044100	(1 of 68) PF02298 - Plastocyanin-like domain (Cu_bind_like)
Sobic.002G044300	(1 of 68) PF02298 - Plastocyanin-like domain (Cu_bind_like)
Sobic.002G044400	(1 of 68) PF02298 - Plastocyanin-like domain (Cu_bind_like)
Sobic.002G044500	(1 of 1) PTHR12919:SF22 - 30S RIBOSOMAL PROTEIN S16, CHLOROPLASTIC
Sobic.002G044600	(1 of 68) PF02298 - Plastocyanin-like domain (Cu_bind_like)
--------------	Bin 448
Sobic.002G055800	(1 of 1) KOG0311//KOG0810 - Predicted E3 ubiquitin ligase // SNARE protein Syntaxin 1 and related proteins
Sobic.002G054800	(1 of 2) PTHR22952//PTHR22952:SF213 - CAMP-RESPONSE ELEMENT BINDING PROTEIN-RELATED // SUBFAMILY NOT NAMED
Sobic.002G055000	(1 of 2) PTHR22952//PTHR22952:SF213 - CAMP-RESPONSE ELEMENT BINDING PROTEIN-RELATED // SUBFAMILY NOT NAMED
Sobic.002G055200	(1 of 2) PTHR10751//PTHR10751:SF38 - GUANYLATE BINDING PROTEIN // GUANYLATE-BINDING FAMILY PROTEIN
Sobic.002G055300	(1 of 164) PF01535//PF13041 - PPR repeat (PPR) // PPR repeat family (PPR_2)
Sobic.002G055400	(1 of 9) PF04720 - PDDEXK-like family of unknown function (PDDEXK_6)
Sobic.002G055900	(1 of 27) K14484 - auxin-responsive protein IAA (IAA)
Sobic.002G056000	(1 of 2) PTHR10629//PTHR10629:SF36 - CYTOSINE-SPECIFIC METHYLTRANSFERASE // SUBFAMILY NOT NAMED
Sobic.002G055500	(1 of 36) PF08268 - F-box associated domain (FBA_3)
Sobic.002G055600	(1 of 2) PTHR11177//PTHR11177:SF171 - CHITINASE // SUBFAMILY NOT NAMED
Sobic.002G055700	(1 of 5) PTHR11177:SF214 - ACIDIC ENDOCHITINASE
Sobic.002G054901	similar to Os07g0181800 protein
Sobic.002G055100	(1 of 1) PF09803 - Uncharacterized conserved protein (DUF2346) (DUF2346)
--------------	Bin 449
Sobic.002G056100	(1 of 18) PTHR23155//PTHR23155:SF498 - LEUCINE-RICH REPEAT-CONTAINING PROTEIN // SUBFAMILY NOT NAMED
Sobic.002G056200	(1 of 3) K02958 - small subunit ribosomal protein S15e (RP-S15e, RPS15)
Sobic.002G056400	(1 of 2) K10884 - ATP-dependent DNA helicase 2 subunit 1 (XRCC6, KU70, G22P1)
Sobic.002G056500	(1 of 1) PTHR13902//PTHR13902:SF59 - SERINE/THREONINE-PROTEIN KINASE WNK WITH NO LYSINE -RELATED // SUBFAMILY NOT NAMED
Sobic.002G056600	(1 of 2) PTHR19308//PTHR19308:SF9 - PHOSPHATIDYLCHOLINE TRANSFER PROTEIN // MEMBRANE RELATED PROTEIN-LIKE
Sobic.002G056701	(1 of 3) PTHR12058 - ARP2/3 COMPLEX 34 KDA SUBUNIT
Sobic.002G056800	(1 of 3) PF02325 - YGGT family (YGGT)
Sobic.002G056300	(1 of 1) PTHR11467//PTHR11467:SF47 - HISTONE H1/H5 // SUBFAMILY NOT NAMED
--------------	Bin 459
Sobic.002G067200	(1 of 3) PTHR23070//PTHR23070:SF27 - BCS1 AAA-TYPE ATPASE // SUBFAMILY NOT NAMED
Sobic.002G067300	(1 of 3) PTHR23070//PTHR23070:SF27 - BCS1 AAA-TYPE ATPASE // SUBFAMILY NOT NAMED
Sobic.002G067600	(1 of 9) K14411 - RNA-binding protein Musashi (MSI)
Sobic.002G067800	(1 of 1) PTHR13361:SF1 - WW DOMAIN-BINDING PROTEIN 11
Sobic.002G068000	(1 of 3) 1.1.5.2 - Quinoprotein glucose dehydrogenase (PQQ, quinone) / Quinoprotein D-glucose dehydrogenase
Sobic.002G068100	(1 of 150) PF00010 - Helix-loop-helix DNA-binding domain (HLH)
Sobic.002G067400	(1 of 2) PTHR23070//PTHR23070:SF40 - BCS1 AAA-TYPE ATPASE // SUBFAMILY NOT NAMED
Sobic.002G067500	(1 of 2) PTHR23070//PTHR23070:SF40 - BCS1 AAA-TYPE ATPASE // SUBFAMILY NOT NAMED
Sobic.002G067700	(1 of 3) PTHR34271:SF1 - NUCLEOLAR HISTONE METHYLTRANSFERASE-RELATED PROTEIN
Sobic.002G067900
--------------	Bin 461
Sobic.002G069100	(1 of 171) PF00847 - AP2 domain (AP2)
Sobic.002G069232
Sobic.002G069166	(1 of 171) PF00847 - AP2 domain (AP2)
Sobic.002G069300	(1 of 5) PTHR11260//PTHR11260:SF315 - GLUTATHIONE S-TRANSFERASE, GST, SUPERFAMILY, GST DOMAIN CONTAINING // SUBFAMILY NOT NAMED
Sobic.002G069400	(1 of 171) PF00847 - AP2 domain (AP2)
Sobic.002G069500
Sobic.002G069601	(1 of 1) PTHR12606//PTHR12606:SF32 - SENTRIN/SUMO-SPECIFIC PROTEASE // SUBFAMILY NOT NAMED
--------------	Bin 462
Sobic.002G069800	(1 of 23) PF00646//PF08268 - F-box domain (F-box) // F-box associated domain (FBA_3)
Sobic.002G069900	(1 of 23) PF00646//PF08268 - F-box domain (F-box) // F-box associated domain (FBA_3)
Sobic.002G070000	(1 of 23) PF00646//PF08268 - F-box domain (F-box) // F-box associated domain (FBA_3)
Sobic.002G070100	(1 of 5) PF08268//PF12937 - F-box associated domain (FBA_3) // F-box-like (F-box-like)
Sobic.002G070200	(1 of 77) PF14368 - Probable lipid transfer (LTP_2)
Sobic.002G070300	(1 of 2) PF08700//PF16528 - Vps51/Vps67 (Vps51) // Exocyst component 84 C-terminal (Exo84_C)
Sobic.002G069700	(1 of 2) PTHR31008:SF2 - TOLL-INTERLEUKIN-RESISTANCE (TIR) DOMAIN-CONTAINING PROTEIN
Sobic.002G070400	(1 of 6) PF15697 - Domain of unknown function (DUF4666) (DUF4666)
--------------	Bin 476
Sobic.002G086700
Sobic.002G085300	(1 of 3) PTHR11926//PTHR11926:SF252 - GLUCOSYL/GLUCURONOSYL TRANSFERASES // SUBFAMILY NOT NAMED
Sobic.002G085400	(1 of 1) 2.4.1.118 - Cytokinin 7-beta-glucosyltransferase / Uridine diphosphoglucose-zeatin 7-glucosyltransferase
Sobic.002G085500
Sobic.002G085700	(1 of 3) PTHR11926//PTHR11926:SF252 - GLUCOSYL/GLUCURONOSYL TRANSFERASES // SUBFAMILY NOT NAMED
Sobic.002G085900	weakly similar to Expressed protein
Sobic.002G086400	(1 of 1) PTHR11652//PTHR11652:SF21 - 30S RIBOSOMAL PROTEIN S12 FAMILY MEMBER // SUBFAMILY NOT NAMED
Sobic.002G086500	(1 of 2) K15923 - alpha-L-fucosidase 2 (AXY8, FUC95A, afcA)
Sobic.002G085600
Sobic.002G085800	(1 of 2) PTHR11926//PTHR11926:SF241 - GLUCOSYL/GLUCURONOSYL TRANSFERASES // SUBFAMILY NOT NAMED
Sobic.002G086200
Sobic.002G086300	(1 of 30) PF00651//PF00917 - BTB/POZ domain (BTB) // MATH domain (MATH)
--------------	Bin 499
Sobic.002G108450	(1 of 157) PTHR23002//PTHR23002:SF63 - ZINC FINGER CCHC DOMAIN CONTAINING PROTEIN // SUBFAMILY NOT NAMED
Sobic.002G108500	(1 of 2) PTHR24298:SF121 - CYTOCHROME P450 76C3
Sobic.002G108600	(1 of 77) PF08387 - FBD (FBD)
Sobic.002G108800	(1 of 2) K07088 - uncharacterized protein (K07088)
Sobic.002G109000	(1 of 1) PTHR26312//PTHR26312:SF0 - FAMILY NOT NAMED // TETRATRICOPEPTIDE REPEAT PROTEIN 5
Sobic.002G108700
Sobic.002G108900	(1 of 39) PF00083 - Sugar (and other) transporter (Sugar_tr)
Sobic.002G109100	(1 of 77) PF14368 - Probable lipid transfer (LTP_2)
Sobic.002G109200
--------------	Bin 502
Sobic.002G113100	(1 of 1) PTHR11615//PTHR11615:SF113 - NITRATE, FROMATE, IRON DEHYDROGENASE // SUBFAMILY NOT NAMED
Sobic.002G113200	(1 of 2) PF10914 - Protein of unknown function (DUF2781) (DUF2781)
Sobic.002G113400	(1 of 2) PTHR24078//PTHR24078:SF224 - DNAJ HOMOLOG SUBFAMILY C MEMBER // DNAJ DOMAIN-CONTAINING PROTEIN
Sobic.002G113600	(1 of 2) PTHR23177//PTHR23177:SF17 - MKIAA1688 PROTEIN // SUBFAMILY NOT NAMED	https://bmcgenomics.biomedcentral.com/articles/10.1186/s12864-020-6538-8	BMC Genomics, 21, 2020	Grain quality variation
Sobic.002G113700	(1 of 2) PTHR34043:SF1 - ALPHA/BETA-HYDROLASES SUPERFAMILY PROTEIN
Sobic.002G113800	(1 of 4) 2.5.1.16 - Spermidine synthase / Putrescine aminopropyltransferase
Sobic.002G113900	(1 of 2) PTHR10774:SF51 - C2 CALCIUM/LIPID-BINDING ENDONUCLEASE/EXONUCLEASE/PHOSPHATASE-RELATED	https://www.mdpi.com/2076-0817/12/6/779	Pathogens, 12(6), 2023	Resistance to Anthracnose, Downy Mildew, Grain Mold, Head Smut
Sobic.002G113300	(1 of 2) PF10914 - Protein of unknown function (DUF2781) (DUF2781)
Sobic.002G113500	(1 of 13) PF05498 - Rapid ALkalinization Factor (RALF) (RALF)
--------------	Bin 518
Sobic.002G129900
Sobic.002G130000	(1 of 6) K11778 - ditrans,polycis-polyprenyl diphosphate synthase (DHDDS, RER2, SRT1)
Sobic.002G130200	(1 of 3) PTHR11926//PTHR11926:SF200 - GLUCOSYL/GLUCURONOSYL TRANSFERASES // SUBFAMILY NOT NAMED
Sobic.002G130800	(1 of 1) PTHR30540//PTHR30540:SF31 - OSMOTIC STRESS POTASSIUM TRANSPORTER // SUBFAMILY NOT NAMED
Sobic.002G130900	(1 of 2) PTHR22883//PTHR22883:SF65 - ZINC FINGER DHHC DOMAIN CONTAINING PROTEIN // SUBFAMILY NOT NAMED
Sobic.002G131000	(1 of 1) PTHR11353//PTHR11353:SF99 - CHAPERONIN // CHAPERONIN 60 SUBUNIT ALPHA 2, CHLOROPLASTIC
Sobic.002G130101	(1 of 157) PTHR23002//PTHR23002:SF63 - ZINC FINGER CCHC DOMAIN CONTAINING PROTEIN // SUBFAMILY NOT NAMED
Sobic.002G130350
Sobic.002G130500
Sobic.002G130601	(1 of 30) PF01190 - Pollen proteins Ole e I like (Pollen_Ole_e_I)
Sobic.002G130700	(1 of 1) PTHR12411//PTHR12411:SF337 - CYSTEINE PROTEASE FAMILY C1-RELATED // SUBFAMILY NOT NAMED
--------------	Bin 524
Sobic.002G136200	(1 of 1) PTHR31352:SF2 - BETA-AMYLASE 7
Sobic.002G135600	(1 of 59) PF07883 - Cupin domain (Cupin_2)
Sobic.002G135750	(1 of 188) PTHR23002 - ZINC FINGER CCHC DOMAIN CONTAINING PROTEIN
Sobic.002G135950	(1 of 188) PTHR23002 - ZINC FINGER CCHC DOMAIN CONTAINING PROTEIN
Sobic.002G136100	(1 of 1) PTHR18901//PTHR18901:SF4 - 2-DEOXYGLUCOSE-6-PHOSPHATE PHOSPHATASE 2 // SUBFAMILY NOT NAMED
Sobic.002G135700	(1 of 59) PF07883 - Cupin domain (Cupin_2)
Sobic.002G135800	(1 of 1) PTHR33428//PTHR33428:SF2 - FAMILY NOT NAMED // CHLOROPHYLLASE-1
--------------	Bin 525
Sobic.002G137000	(1 of 2) PF00582//PF04564//PF07714 - Universal stress protein family (Usp) // U-box domain (U-box) // Protein tyrosine kinase (Pkinase_Tyr)
Sobic.002G136400	similar to Putative uncharacterized protein
Sobic.002G136500	(1 of 2) PTHR13561:SF26 - F5A8.9 PROTEIN
Sobic.002G136800	(1 of 5) PF00069//PF04564 - Protein kinase domain (Pkinase) // U-box domain (U-box)
Sobic.002G136900
Sobic.002G137100	(1 of 1203) 2.7.11.1 - Non-specific serine/threonine protein kinase / Threonine-specific protein kinase
Sobic.002G137200	(1 of 1) PTHR36055//PTHR36055:SF1 - FAMILY NOT NAMED // C2H2-LIKE ZINC FINGER PROTEIN
Sobic.002G137300	(1 of 17) 1.1.1.330 - Very-long-chain 3-oxoacyl-CoA reductase / Very-long-chain beta-ketoacyl-CoA reductase
Sobic.002G137400	(1 of 1) PTHR10044//PTHR10044:SF111 - INHIBITOR OF APOPTOSIS // SUBFAMILY NOT NAMED
Sobic.002G137601	(1 of 1) PTHR12271//PTHR12271:SF62 - POLY A POLYMERASE CID PAP -RELATED // SUBFAMILY NOT NAMED
Sobic.002G136600	(1 of 7) PF05347 - Complex 1 protein (LYR family) (Complex1_LYR)
Sobic.002G136700	similar to Putative uncharacterized protein
--------------	Bin 529
Sobic.002G139900	(1 of 8) K13680 - beta-mannan synthase [EC:2.4.1.32] Man b1-4 Man (CSLA)
Sobic.002G140000	(1 of 3) 6.1.1.21 - Histidine--tRNA ligase / Histidyl-tRNA synthetase
Sobic.002G140100	(1 of 2) PF08695 - Cytochrome oxidase complex assembly protein 1 (Coa1)
Sobic.002G140600	(1 of 1) PTHR11566//PTHR11566:SF73 - DYNAMIN // SUBFAMILY NOT NAMED
Sobic.002G140700	(1 of 1) PTHR11005//PTHR11005:SF37 - LYSOSOMAL ACID LIPASE-RELATED // TRIACYLGLYCEROL LIPASE 1
Sobic.002G140800	(1 of 1) PTHR11079:SF58 - RNA PSEUDOURIDINE SYNTHASE 4, MITOCHONDRIAL
Sobic.002G140900	(1 of 1) K12849 - pre-mRNA-splicing factor 38A (PRPF38A)
Sobic.002G140200	(1 of 1203) 2.7.11.1 - Non-specific serine/threonine protein kinase / Threonine-specific protein kinase
Sobic.002G140300	(1 of 68) PF02298 - Plastocyanin-like domain (Cu_bind_like)
Sobic.002G140400	(1 of 68) PF02298 - Plastocyanin-like domain (Cu_bind_like)
Sobic.002G140500	(1 of 30) PF01190 - Pollen proteins Ole e I like (Pollen_Ole_e_I)
--------------	Bin 532
Sobic.002G142300	(1 of 6) 5.4.99.48 - Achilleol B synthase
Sobic.002G142500	(1 of 7) PF14309//PF14383 - Domain of unknown function (DUF4378) (DUF4378) // DUF761-associated sequence motif (VARLMGL)
Sobic.002G142550
Sobic.002G142600	(1 of 3) PTHR12210//PTHR12210:SF40 - NUCLEAR LIM INTERACTOR-INTERACTING FACTOR-RELATED // SUBFAMILY NOT NAMED
Sobic.002G142700	(1 of 164) PF01535//PF13041 - PPR repeat (PPR) // PPR repeat family (PPR_2)
Sobic.002G142900	(1 of 1) K12607 - CCR4-NOT transcription complex subunit 10 (CNOT10)
Sobic.002G143000	(1 of 1) PTHR13527:SF0 - SAYSVFN DOMAIN-CONTAINING PROTEIN 1
Sobic.002G142950
Sobic.002G142350
Sobic.002G142400
Sobic.002G143100
--------------	Bin 534
Sobic.002G143450	(1 of 201) PF00098 - Zinc knuckle (zf-CCHC)
--------------	Bin 536
--------------	Bin 537
Sobic.002G143832
Sobic.002G143900	(1 of 2) K10273 - F-box and leucine-rich repeat protein 7 (FBXL7)
Sobic.002G143700	(1 of 4) PTHR13768 - SOLUBLE NSF ATTACHMENT PROTEIN SNAP
Sobic.002G143766
--------------	Bin 539
--------------	Bin 541
Sobic.002G145500	(1 of 12) PF00651//PF03000 - BTB/POZ domain (BTB) // NPH3 family (NPH3)
Sobic.002G145000	(1 of 1) K03011 - DNA-directed RNA polymerase II subunit RPB3 (RPB3, POLR2C)
Sobic.002G145101
Sobic.002G145200
Sobic.002G145300	(1 of 1) K11436 - protein arginine N-methyltransferase 3 [EC:2.1.1.-] (PRMT3)
Sobic.002G145400	(1 of 1) PTHR22904//PTHR22904:SF341 - TPR REPEAT CONTAINING PROTEIN // SUBFAMILY NOT NAMED
Sobic.002G145550	(1 of 157) PTHR23002//PTHR23002:SF63 - ZINC FINGER CCHC DOMAIN CONTAINING PROTEIN // SUBFAMILY NOT NAMED
Sobic.002G145600
--------------	Bin 544
Sobic.002G146501	(1 of 157) PTHR23002//PTHR23002:SF63 - ZINC FINGER CCHC DOMAIN CONTAINING PROTEIN // SUBFAMILY NOT NAMED
Sobic.002G146601	(1 of 43) PF04535 - Domain of unknown function (DUF588) (DUF588)
Sobic.002G146400
Sobic.002G146701
--------------	Bin 554
--------------	Bin 557
Sobic.002G147600	(1 of 1) PTHR11254:SF291 - E3 UBIQUITIN-PROTEIN LIGASE HUWE1
Sobic.002G147550
--------------	Bin 583
Sobic.002G159700
Sobic.002G159750
Sobic.002G159800	(1 of 5) 3.1.2.6 - Hydroxyacylglutathione hydrolase / Glyoxalase II
Sobic.002G159900	(1 of 2) PTHR11132//PTHR11132:SF120 - SOLUTE CARRIER FAMILY 35 // SUBFAMILY NOT NAMED
Sobic.002G160001
Sobic.002G160100	(1 of 2) K14001 - nucleotide exchange factor SIL1 (SIL1, SLS1)
Sobic.002G160400	(1 of 2) PTHR22572//PTHR22572:SF101 - SUGAR-1-PHOSPHATE GUANYL TRANSFERASE // GLUCOSE-1-PHOSPHATE ADENYLYLTRANSFERASE SMALL SUBUNIT, CHLOROPLASTIC
Sobic.002G160300	(1 of 2) PTHR13697//PTHR13697:SF29 - PHOSPHOFRUCTOKINASE // SUBFAMILY NOT NAMED
Sobic.002G160600	(1 of 1) PTHR22854//PTHR22854:SF14 - TRYPTOPHAN BIOSYNTHESIS PROTEIN // SUBFAMILY NOT NAMED
Sobic.002G160200	similar to Putative uncharacterized protein P0592C05.36
Sobic.002G160500	(1 of 2) PF05970 - PIF1-like helicase (PIF1)
--------------	Bin 585
Sobic.002G161600	(1 of 2) PTHR31140:SF1 - B3 DOMAIN-CONTAINING TRANSCRIPTION FACTOR ABI3
Sobic.002G161700	(1 of 17) PF14379 - MYB-CC type transfactor, LHEQLE motif (Myb_CC_LHEQLE)
Sobic.002G161800	(1 of 16) PF00249//PF14379 - Myb-like DNA-binding domain (Myb_DNA-binding) // MYB-CC type transfactor, LHEQLE motif (Myb_CC_LHEQLE)
Sobic.002G161900	(1 of 8) PTHR23155//PTHR23155:SF586 - LEUCINE-RICH REPEAT-CONTAINING PROTEIN // SUBFAMILY NOT NAMED
Sobic.002G162000
Sobic.002G162400	(1 of 1) PTHR11003//PTHR11003:SF126 - POTASSIUM CHANNEL, SUBFAMILY K // POTASSIUM INWARD RECTIFIER (KIR)-LIKE CHANNEL 3-RELATED
Sobic.002G162100
Sobic.002G162200
Sobic.002G162300	(1 of 1) K11270 - chromosome transmission fidelity protein 8 (CTF8)
--------------	Bin 596
Sobic.002G170200	(1 of 1) PTHR14155//PTHR14155:SF89 - RING FINGER DOMAIN-CONTAINING // SUBFAMILY NOT NAMED
Sobic.002G169900	(1 of 1) PTHR13622:SF8 - THIAMIN PYROPHOSPHOKINASE 1
Sobic.002G170000
Sobic.002G170100	(1 of 1) PTHR10366//PTHR10366:SF416 - NAD DEPENDENT EPIMERASE/DEHYDRATASE // SUBFAMILY NOT NAMED
Sobic.002G170300	(1 of 2) PF00069//PF00954//PF01453//PF07714//PF08276 - Protein kinase domain (Pkinase) // S-locus glycoprotein domain (S_locus_glycop) // D-mannose binding lectin (B_lectin) // Protein tyrosine kinase (Pkinase_Tyr) // PAN-like domain (PAN_2)
Sobic.002G170400
Sobic.002G170600	(1 of 1) PTHR12606//PTHR12606:SF22 - SENTRIN/SUMO-SPECIFIC PROTEASE // SUBFAMILY NOT NAMED
Sobic.002G170740
Sobic.002G170500	weakly similar to Putative uncharacterized protein 163K15.6
Sobic.002G170633
Sobic.002G170666	(1 of 4) PTHR11102//PTHR11102:SF71 - SEL-1-LIKE PROTEIN // SUBFAMILY NOT NAMED
Sobic.002G170700
Sobic.002G170780
Sobic.002G170820	(1 of 4) PTHR11102//PTHR11102:SF71 - SEL-1-LIKE PROTEIN // SUBFAMILY NOT NAMED
--------------	Bin 601
Sobic.002G174400	(1 of 2) PTHR19359//PTHR19359:SF10 - CYTOCHROME B5 // SUBFAMILY NOT NAMED
Sobic.002G174500
Sobic.002G174600	(1 of 57) PF00139 - Legume lectin domain (Lectin_legB)	https://www.mdpi.com/2223-7747/12/12/2344	Plants, 12(12), 2023	Seed Morphology traits
Sobic.002G174900	(1 of 1) 2.8.1.6//2.8.1.7 - Biotin synthase // Cysteine desulfurase / Cysteine desulfurylase
Sobic.002G175000	(1 of 3) K07976 - Rab family, other (RAB)
Sobic.002G175100	(1 of 6) K02929 - large subunit ribosomal protein L44e (RP-L44e, RPL44)
Sobic.002G175400	(1 of 1) 1.14.19.3 - Acyl-CoA 6-desaturase / Long-chain fatty acid Delta(6)-desaturase
Sobic.002G175500	(1 of 2) PTHR11802//PTHR11802:SF47 - SERINE PROTEASE FAMILY S10 SERINE CARBOXYPEPTIDASE // SUBFAMILY NOT NAMED
Sobic.002G175550	(1 of 1200) 2.7.11.1 - Non-specific serine/threonine protein kinase / Threonine-specific protein kinase
Sobic.002G174700	(1 of 20) PF12796//PF13962 - Ankyrin repeats (3 copies) (Ank_2) // Domain of unknown function (PGG)	https://www.mdpi.com/2223-7747/12/12/2344	Plants, 12(12), 2023	Seed Morphology traits
Sobic.002G174801	(1 of 1200) 2.7.11.1 - Non-specific serine/threonine protein kinase / Threonine-specific protein kinase	https://www.mdpi.com/2223-7747/12/12/2344	Plants, 12(12), 2023	Seed Morphology traits
Sobic.002G175050
Sobic.002G175200	(1 of 110) K10523 - speckle-type POZ protein (SPOP)
Sobic.002G175300	(1 of 110) K10523 - speckle-type POZ protein (SPOP)
--------------	Bin 618
Sobic.002G198500	(1 of 1) PTHR12565//PTHR12565:SF98 - STEROL REGULATORY ELEMENT-BINDING PROTEIN // SUBFAMILY NOT NAMED
Sobic.002G198600	(1 of 1) PF10716 - NADH dehydrogenase transmembrane subunit (NdhL)
Sobic.002G198700	similar to Putative uncharacterized protein P0431A03.17
Sobic.002G198900	(1 of 437) PF13041 - PPR repeat family (PPR_2)
Sobic.002G199000	(1 of 1) K00592 - [ribulose-bisphosphate carboxylase]-lysine N-methyltransferase (E2.1.1.127)
Sobic.002G199100	(1 of 1) K09579 - peptidyl-prolyl cis-trans isomerase NIMA-interacting 4 [EC:5.2.1.8] (PIN4)
Sobic.002G199400	(1 of 1) PTHR31933//PTHR31933:SF3 - FAMILY NOT NAMED // O-FUCOSYLTRANSFERASE FAMILY PROTEIN
Sobic.002G198400	(1 of 20) PF03634 - TCP family transcription factor (TCP)
Sobic.002G198801	(1 of 58) PF01535//PF13041//PF13812 - PPR repeat (PPR) // PPR repeat family (PPR_2) // Pentatricopeptide repeat domain (PPR_3)
Sobic.002G199200	(1 of 3) PTHR31744//PTHR31744:SF3 - FAMILY NOT NAMED // GENOMIC DNA, CHROMOSOME 3, P1 CLONE: MYF24
Sobic.002G199300
Sobic.002G199500	(1 of 5) PTHR10891:SF574 - CALCIUM-BINDING PROTEIN CML30-RELATED
--------------	Bin 625
Sobic.002G207300	(1 of 1) PTHR32191:SF2 - TETRASPANIN-11-RELATED
Sobic.002G207400	(1 of 60) PF00892 - EamA-like transporter family (EamA)
Sobic.002G207500	(1 of 59) PF00892 - EamA-like transporter family (EamA)
Sobic.002G207601
Sobic.002G207700	(1 of 60) PF00892 - EamA-like transporter family (EamA)
Sobic.002G207900	(1 of 1) PTHR11863//PTHR11863:SF46 - STEROL DESATURASE // SUBFAMILY NOT NAMED
Sobic.002G208000
Sobic.002G208200	(1 of 1) PTHR32044:SF13 - XYLOGLUCAN GLYCOSYLTRANSFERASE 5-RELATED	https://acsess.onlinelibrary.wiley.com/doi/10.3835/plantgenome2015.09.0091	The Plant Genome, 9, 2016	Grain yield components
Sobic.002G208301	(1 of 5) PTHR18966//PTHR18966:SF223 - IONOTROPIC GLUTAMATE RECEPTOR // SUBFAMILY NOT NAMED
Sobic.002G208400	(1 of 1) PTHR12818:SF0 - NEF-ASSOCIATED PROTEIN 1
Sobic.002G208500	(1 of 5) PTHR18966//PTHR18966:SF223 - IONOTROPIC GLUTAMATE RECEPTOR // SUBFAMILY NOT NAMED
Sobic.002G208700	(1 of 5) PTHR18966//PTHR18966:SF223 - IONOTROPIC GLUTAMATE RECEPTOR // SUBFAMILY NOT NAMED
Sobic.002G208800	(1 of 5) PTHR18966//PTHR18966:SF223 - IONOTROPIC GLUTAMATE RECEPTOR // SUBFAMILY NOT NAMED
Sobic.002G208850
--------------	Bin 629
Sobic.002G213900	(1 of 2) PTHR23426//PTHR23426:SF31 - FERREDOXIN/ADRENODOXIN // SUBFAMILY NOT NAMED
Sobic.002G214700	(1 of 1) PTHR23240//PTHR23240:SF10 - DNA CROSS-LINK REPAIR PROTEIN PSO2/SNM1-RELATED // SUBFAMILY NOT NAMED
Sobic.002G214200	(1 of 1) PTHR11972//PTHR11972:SF80 - NADPH OXIDASE // SUBFAMILY NOT NAMED
Sobic.002G214400	(1 of 1) K00894 - ethanolamine kinase (ETNK, EKI)
Sobic.002G214600	(1 of 1) PTHR10772//PTHR10772:SF11 - 10 KDA HEAT SHOCK PROTEIN // SUBFAMILY NOT NAMED
Sobic.002G214800	(1 of 15) K13464 - jasmonate ZIM domain-containing protein (JAZ)
Sobic.002G214900	(1 of 21) PF12708 - Pectate lyase superfamily protein (Pectate_lyase_3)
Sobic.002G215000	(1 of 1) PTHR21649//PTHR21649:SF5 - CHLOROPHYLL A/B BINDING PROTEIN // SUBFAMILY NOT NAMED
Sobic.002G215100	(1 of 1) PTHR12542:SF27 - EXOCYST SUBUNIT EXO70 FAMILY PROTEIN D3-RELATED
Sobic.002G213600	(1 of 2) PTHR31374:SF22 - AUXIN-RESPONSIVE PROTEIN-LIKE PROTEIN-RELATED
Sobic.002G213701	(1 of 106) PF12937 - F-box-like (F-box-like)
Sobic.002G213800	(1 of 2) PTHR33565:SF3 - DORMANCY/AUXIN ASSOCIATED FAMILY PROTEIN
Sobic.002G214000	(1 of 1200) 2.7.11.1 - Non-specific serine/threonine protein kinase / Threonine-specific protein kinase
Sobic.002G214300	similar to Putative uncharacterized protein OJ1328_D07.26
Sobic.002G214500	Predicted protein
--------------	Bin 647
Sobic.002G239800	(1 of 6) K19307 - 25S rRNA (uracil2634-N3)-methyltransferase [EC:2.1.1.313] (BMT5)
Sobic.002G239900	(1 of 6) K19307 - 25S rRNA (uracil2634-N3)-methyltransferase [EC:2.1.1.313] (BMT5)
Sobic.002G240000	(1 of 6) K19307 - 25S rRNA (uracil2634-N3)-methyltransferase [EC:2.1.1.313] (BMT5)
Sobic.002G240400
Sobic.002G240300	(1 of 6) K19307 - 25S rRNA (uracil2634-N3)-methyltransferase [EC:2.1.1.313] (BMT5)
Sobic.002G240700	(1 of 1) PTHR10795//PTHR10795:SF362 - PROPROTEIN CONVERTASE SUBTILISIN/KEXIN // SUBFAMILY NOT NAMED
Sobic.002G240900	(1 of 19) PF01535//PF13041//PF13812//PF14432 - PPR repeat (PPR) // PPR repeat family (PPR_2) // Pentatricopeptide repeat domain (PPR_3) // DYW family of nucleic acid deaminases (DYW_deaminase)
Sobic.002G241100	(1 of 25) 2.4.1.43 - Polygalacturonate 4-alpha-galacturonosyltransferase
Sobic.002G241250	(1 of 132) 3.6.4.13 - RNA helicase
Sobic.002G241400	similar to Os09g0480600 protein
Sobic.002G241600	(1 of 11) 2.4.2.30 - NAD(+) ADP-ribosyltransferase / Poly(ADP-ribose)polymerase
Sobic.002G240100	(1 of 6) K19307 - 25S rRNA (uracil2634-N3)-methyltransferase [EC:2.1.1.313] (BMT5)
Sobic.002G240200	(1 of 6) K19307 - 25S rRNA (uracil2634-N3)-methyltransferase [EC:2.1.1.313] (BMT5)
Sobic.002G240500	(1 of 1) PTHR23155//PTHR23155:SF505 - LEUCINE-RICH REPEAT-CONTAINING PROTEIN // SUBFAMILY NOT NAMED
Sobic.002G240800	similar to Putative uncharacterized protein
Sobic.002G241000
Sobic.002G241500	(1 of 1) PTHR10252//PTHR10252:SF34 - HISTONE-LIKE TRANSCRIPTION FACTOR CCAAT-RELATED // SUBFAMILY NOT NAMED
--------------	Bin 655
Sobic.002G251900	(1 of 2) PTHR24078//PTHR24078:SF214 - DNAJ HOMOLOG SUBFAMILY C MEMBER // SUBFAMILY NOT NAMED
Sobic.002G252000	(1 of 2) PTHR22595//PTHR22595:SF57 - CHITINASE-RELATED // SUBFAMILY NOT NAMED
Sobic.002G252100	(1 of 1) KOG4161 - Methyl-CpG binding transcription regulators
Sobic.002G252200
Sobic.002G252400	(1 of 1) PTHR10887:SF140 - PROTEIN ERI-7
Sobic.002G252500	(1 of 7) K14684 - solute carrier family 25 (mitochondrial phosphate transporter), member 23/24/25/41 (SLC25A23S)
Sobic.002G252600	(1 of 1) KOG3188 - Uncharacterized conserved protein
Sobic.002G252700	(1 of 1) PTHR12411//PTHR12411:SF382 - CYSTEINE PROTEASE FAMILY C1-RELATED // CYSTEINE PROTEINASES SUPERFAMILY PROTEIN
Sobic.002G252800	(1 of 1) PTHR10504//PTHR10504:SF90 - BACTERICIDAL PERMEABILITY-INCREASING BPI PROTEIN-RELATED // SUBFAMILY NOT NAMED
Sobic.002G252900	similar to Os09g0497700 protein
Sobic.002G253000	(1 of 1) PTHR31744//PTHR31744:SF6 - FAMILY NOT NAMED // NAC DOMAIN CONTAINING PROTEIN 38	https://www.mdpi.com/2073-4395/10/10/1602	Agronomy, 10(10), 2020	Plant architecture and bioenergy traits
Sobic.002G252300	(1 of 6) PF04654 - Protein of unknown function, DUF599 (DUF599)
--------------	Bin 658
Sobic.002G258100	similar to Os09g0507400 protein
Sobic.002G257001	(1 of 11) K13947 - auxin efflux carrier family (PIN)
Sobic.002G257100	(1 of 21) PF03407 - Nucleotide-diphospho-sugar transferase (Nucleotid_trans)
Sobic.002G256700	(1 of 1) PTHR24006//PTHR24006:SF345 - FAMILY NOT NAMED // UBIQUITIN CARBOXYL-TERMINAL HYDROLASE 1-RELATED
Sobic.002G256800	(1 of 2) K10782 - fatty acyl-ACP thioesterase A (FATA)
Sobic.002G256900	(1 of 2) K10782 - fatty acyl-ACP thioesterase A (FATA)
Sobic.002G257200	(1 of 3) K00876 - uridine kinase (udk, UCK)
Sobic.002G257300	(1 of 2) 5.1.3.1 - Ribulose-phosphate 3-epimerase / Xylulose phosphate 3-epimerase
Sobic.002G257400	(1 of 2) PTHR11599//PTHR11599:SF55 - PROTEASOME SUBUNIT ALPHA/BETA // SUBFAMILY NOT NAMED
Sobic.002G257750	(1 of 1) PF14968 - Coiled coil protein 84 (CCDC84)
Sobic.002G257900	(1 of 19) PF03110 - SBP domain (SBP)
Sobic.002G258000	(1 of 2) PTHR11945//PTHR11945:SF167 - MADS BOX PROTEIN // SUBFAMILY NOT NAMED
Sobic.002G258300	(1 of 147) 1.11.1.7 - Peroxidase / Lactoperoxidase
Sobic.002G257150
Sobic.002G257500	(1 of 1) KOG4652 - HORMA domain
Sobic.002G257600	(1 of 437) PF13041 - PPR repeat family (PPR_2)
Sobic.002G258200	(1 of 106) PF12937 - F-box-like (F-box-like)
Sobic.002G258400	(1 of 4) 2.1.1.79 - Cyclopropane-fatty-acyl-phospholipid synthase / Unsaturated-phospholipid methyltransferase
--------------	Bin 687
Sobic.002G308200	(1 of 46) PF00069//PF08263//PF13855 - Protein kinase domain (Pkinase) // Leucine rich repeat N-terminal domain (LRRNT_2) // Leucine rich repeat (LRR_8)
Sobic.002G308300	(1 of 38) 1.6.5.3 - NADH:ubiquinone reductase (H(+)-translocating) / Ubiquinone reductase
Sobic.002G308500	(1 of 1) K01456 - peptide-N4-(N-acetyl-beta-glucosaminyl)asparagine amidase (E3.5.1.52, NGLY1, PNG1)
Sobic.002G308700	(1 of 1) PTHR10799//PTHR10799:SF625 - SWI/SNF-RELATED MATRIX-ASSOCIATED ACTIN-DEPENDENT REGULATOR OF CHROMATIN SUBFAMILY-RELATED // SUBFAMILY NOT NAMED
Sobic.002G308800	similar to Putative uncharacterized protein
Sobic.002G308900	(1 of 7) K02927 - large subunit ribosomal protein L40e (RP-L40e, RPL40)
Sobic.002G309000	(1 of 7) K02927 - large subunit ribosomal protein L40e (RP-L40e, RPL40)
Sobic.002G309200	(1 of 27) PF03101//PF04434//PF10551 - FAR1 DNA-binding domain (FAR1) // SWIM zinc finger (SWIM) // MULE transposase domain (MULE)
Sobic.002G308400	(1 of 1) PTHR10641//PTHR10641:SF487 - MYB-LIKE DNA-BINDING PROTEIN MYB // SUBFAMILY NOT NAMED
Sobic.002G308600
Sobic.002G309100	(1 of 1) PTHR31279//PTHR31279:SF4 - FAMILY NOT NAMED // EXORDIUM LIKE 7
Sobic.002G309150
--------------	Bin 693
Sobic.002G317400	(1 of 2) PTHR15241//PTHR15241:SF2 - TRANSFORMER-2-RELATED // RNA-BINDING REGION RNP-1 DOMAIN-CONTAINING PROTEIN
Sobic.002G317100	(1 of 437) PF13041 - PPR repeat family (PPR_2)
Sobic.002G317300	(1 of 2) PTHR24349:SF89 - CALCIUM-DEPENDENT PROTEIN KINASE 29
Sobic.002G317600	(1 of 1) 3.5.99.10 - 2-iminobutanoate/2-iminopropanoate deaminase / Enamine/imine deaminase
Sobic.002G317800	(1 of 2) PTHR33307:SF2 - BNR/ASP-BOX REPEAT FAMILY PROTEIN
Sobic.002G317900	(1 of 21) PF12776 - Myb/SANT-like DNA-binding domain (Myb_DNA-bind_3)
Sobic.002G318000	(1 of 25) PF04520 - Senescence regulator (Senescence_reg)
Sobic.002G318300	(1 of 2) PTHR11206//PTHR11206:SF143 - MULTIDRUG RESISTANCE PROTEIN // SUBFAMILY NOT NAMED
Sobic.002G318400
Sobic.002G318501
Sobic.002G318600	(1 of 16) KOG0148 - Apoptosis-promoting RNA-binding protein TIA-1/TIAR (RRM superfamily)
Sobic.002G318800	(1 of 1) K14776 - ATP-dependent RNA helicase DDX10/DBP4 [EC:3.6.4.13] (DDX10, DBP4)
Sobic.002G317200	(1 of 1) 2.1.1.282//2.5.1.114 - tRNA(Phe) 7-((3-amino-3-carboxypropyl)-4-demethylwyosine(37)-N(4))- methyltransferase / tRNA-yW synthesizing enzyme-3 // tRNA(Phe) (4-demethylwyosine(37)-C(7)) aminocarboxypropyltransferase / tRNA-yW synthesizing enzyme-2
Sobic.002G317350
Sobic.002G317500	(1 of 1) PTHR13832//PTHR13832:SF372 - PROTEIN PHOSPHATASE 2C // PROTEIN PHOSPHATASE 2C 20-RELATED
Sobic.002G318200	weakly similar to Putative uncharacterized protein OSJNBa0036M16.104
Sobic.002G317700	(1 of 2) PTHR33307:SF2 - BNR/ASP-BOX REPEAT FAMILY PROTEIN
Sobic.002G318100	(1 of 1) 1.2.1.36//1.2.1.5 - Retinal dehydrogenase // Aldehyde dehydrogenase (NAD(P)(+))
Sobic.002G318700
Sobic.002G318900	(1 of 53) PF04398 - Protein of unknown function, DUF538 (DUF538)
--------------	Bin 696
Sobic.002G324000	(1 of 1) 4.1.3.1 - Isocitrate lyase / Isocitritase
Sobic.002G322400	(1 of 1) PTHR10984//PTHR10984:SF37 - ENDOPLASMIC RETICULUM-GOLGI INTERMEDIATE COMPARTMENT PROTEIN // CELL REDOX HOMEOSTASIS PROTEIN-RELATED
Sobic.002G322800	(1 of 60) PF00892 - EamA-like transporter family (EamA)
Sobic.002G322900	(1 of 60) PF00892 - EamA-like transporter family (EamA)
Sobic.002G323000	(1 of 1) PTHR22957//PTHR22957:SF272 - TBC1 DOMAIN FAMILY MEMBER GTPASE-ACTIVATING PROTEIN // SUBFAMILY NOT NAMED
Sobic.002G323200	(1 of 1) PTHR31052:SF2 - COBRA-LIKE PROTEIN 10-RELATED
Sobic.002G323300	(1 of 6) PF12796//PF13857//PF13962 - Ankyrin repeats (3 copies) (Ank_2) // Ankyrin repeats (many copies) (Ank_5) // Domain of unknown function (PGG)
Sobic.002G323500	weakly similar to Lipase (Class 3) family-like protein
Sobic.002G323700	(1 of 2) PTHR19957//PTHR19957:SF131 - SYNTAXIN // SUBFAMILY NOT NAMED
Sobic.002G322300	(1 of 2) PTHR33974//PTHR33974:SF2 - FAMILY NOT NAMED // GENOMIC DNA, CHROMOSOME 3, P1 CLONE: MSD21
Sobic.002G322350
Sobic.002G322500	(1 of 61) PF03168 - Late embryogenesis abundant protein (LEA_2)
Sobic.002G322600	similar to Putative uncharacterized protein
Sobic.002G322700	similar to Putative uncharacterized protein
Sobic.002G323400	(1 of 58) PF01764 - Lipase (class 3) (Lipase_3)
Sobic.002G323600	weakly similar to Lipase (Class 3) family-like protein
Sobic.002G323800	(1 of 55) PF07893 - Protein of unknown function (DUF1668) (DUF1668)
Sobic.002G323900	(1 of 3) PF15365 - Proline-rich nuclear receptor coactivator (PNRC)
--------------	Bin 711
Sobic.002G343000	(1 of 1) PTHR21426//PTHR21426:SF2 - FAMILY NOT NAMED // EXOCYST COMPLEX COMPONENT EXO84C
Sobic.002G343100	(1 of 1) PTHR27003//PTHR27003:SF71 - FAMILY NOT NAMED // LEUCINE-RICH REPEAT (LRR) FAMILY PROTEIN
Sobic.002G343200	(1 of 1) PTHR13859:SF11 - GRUNGE, ISOFORM J
Sobic.002G343300	(1 of 2) PF00642//PF13637 - Zinc finger C-x8-C-x5-C-x3-H type (and similar) (zf-CCCH) // Ankyrin repeats (many copies) (Ank_4)
Sobic.002G343400	(1 of 1) PTHR33510:SF6 - PROTEIN TIC 20-I, CHLOROPLASTIC
Sobic.002G343500	(1 of 1) PTHR24349//PTHR24349:SF93 - SERINE/THREONINE-PROTEIN KINASE // CALCIUM-DEPENDENT PROTEIN KINASE 14
Sobic.002G343901
Sobic.002G343800
Sobic.002G344000	(1 of 34) PF13365 - Trypsin-like peptidase domain (Trypsin_2)
Sobic.002G344201	(1 of 34) PF13365 - Trypsin-like peptidase domain (Trypsin_2)
Sobic.002G344301
Sobic.002G344500	(1 of 2) K18213 - proteinaceous RNase P (PRORP)
Sobic.002G344600	weakly similar to Putative uncharacterized protein
Sobic.002G342901	(1 of 13) PF12734 - Cysteine-rich TM module stress tolerance (CYSTM)
Sobic.002G343600	(1 of 41) PF00560//PF08263//PF13855 - Leucine Rich Repeat (LRR_1) // Leucine rich repeat N-terminal domain (LRRNT_2) // Leucine rich repeat (LRR_8)
Sobic.002G343700	similar to Putative uncharacterized protein
Sobic.002G344100
Sobic.002G344400	(1 of 3) PTHR31656:SF0 - LATE EMBRYOGENESIS ABUNDANT PROTEIN-LIKE PROTEIN
Sobic.002G344700	(1 of 21) PF03763 - Remorin, C-terminal region (Remorin_C)
Sobic.002G344800
--------------	Bin 718
Sobic.002G356700	(1 of 26) PF00646//PF08387 - F-box domain (F-box) // FBD (FBD)
Sobic.002G356800	(1 of 1) PTHR22835//PTHR22835:SF117 - ZINC FINGER FYVE DOMAIN CONTAINING PROTEIN // ALPHA-L-FUCOSIDASE 3
Sobic.002G356900	(1 of 1) PTHR11451//PTHR11451:SF32 - TRNA SYNTHETASE-RELATED // THREONYL-TRNA SYNTHETASE / THREONINE--TRNA LIGASE-RELATED
Sobic.002G357000	(1 of 147) 1.11.1.7 - Peroxidase / Lactoperoxidase
Sobic.002G357100	(1 of 1) K10685 - ubiquitin-like 1-activating enzyme E1 B (UBLE1B, SAE2, UBA2)
Sobic.002G357200
Sobic.002G357400	(1 of 1) PTHR35133:SF1 - EFFECTOR OF TRANSCRIPTION2-RELATED
Sobic.002G357700	(1 of 6) K01530 - phospholipid-translocating ATPase (E3.6.3.1)
Sobic.002G357800	(1 of 2) PTHR31636:SF9 - PROTEIN SHORT-ROOT
Sobic.002G357900	(1 of 3) 2.4.1.37 - Fucosylgalactoside 3-alpha-galactosyltransferase / galactosyltransferase
Sobic.002G357950
Sobic.002G358000	weakly similar to Putative uncharacterized protein
Sobic.002G358100	(1 of 27) PF03000 - NPH3 family (NPH3)
Sobic.002G358200
Sobic.002G358400	(1 of 3) K03265 - peptide chain release factor subunit 1 (ETF1, ERF1)
Sobic.002G358600	(1 of 1) PTHR23315//PTHR23315:SF64 - BETA CATENIN-RELATED ARMADILLO REPEAT-CONTAINING // ARM REPEAT SUPERFAMILY PROTEIN-RELATED
Sobic.002G358500
Sobic.002G357300
Sobic.002G357500	(1 of 13) PF12734 - Cysteine-rich TM module stress tolerance (CYSTM)
Sobic.002G357600	similar to Lipase (Class 3) family-like protein
Sobic.002G358300	weakly similar to Putative uncharacterized protein
Sobic.002G358450
--------------	Bin 727
Sobic.002G373600	(1 of 2) PTHR10338//PTHR10338:SF125 - VON WILLEBRAND FACTOR, TYPE A DOMAIN CONTAINING // SUBFAMILY NOT NAMED
Sobic.002G372000
Sobic.002G372100	(1 of 2) PTHR31636//PTHR31636:SF40 - FAMILY NOT NAMED // SCARECROW-LIKE PROTEIN 29
Sobic.002G372200	(1 of 1) PTHR10992//PTHR10992:SF799 - ALPHA/BETA HYDROLASE FOLD-CONTAINING PROTEIN // SUBFAMILY NOT NAMED
Sobic.002G372300	(1 of 1) PTHR21262//PTHR21262:SF15 - GUANOSINE-3',5'-BIS DIPHOSPHATE 3'-PYROPHOSPHOHYDROLASE // SUBFAMILY NOT NAMED
Sobic.002G372500	(1 of 1) K14288 - exportin-T (XPOT)
Sobic.002G372700	(1 of 1) K13118 - protein DGCR14 (DGCR14)
Sobic.002G372800	(1 of 1203) 2.7.11.1 - Non-specific serine/threonine protein kinase / Threonine-specific protein kinase
Sobic.002G373100	(1 of 2) PTHR10426//PTHR10426:SF35 - STRICTOSIDINE SYNTHASE-RELATED // SUBFAMILY NOT NAMED
Sobic.002G373200	(1 of 2) PTHR10426//PTHR10426:SF35 - STRICTOSIDINE SYNTHASE-RELATED // SUBFAMILY NOT NAMED
Sobic.002G373300	(1 of 1) PTHR11599//PTHR11599:SF54 - PROTEASOME SUBUNIT ALPHA/BETA // SUBFAMILY NOT NAMED
Sobic.002G373700	similar to Putative uncharacterized protein
Sobic.002G373800	(1 of 3) K03232 - elongation factor 1-beta (EEF1B)
Sobic.002G372400	(1 of 2) K02900 - large subunit ribosomal protein L27Ae (RP-L27Ae, RPL27A)
Sobic.002G372600
Sobic.002G372900
Sobic.002G373001	(1 of 16) PF07911 - Protein of unknown function (DUF1677) (DUF1677)
Sobic.002G373400	(1 of 85) PF03478 - Protein of unknown function (DUF295) (DUF295)
Sobic.002G373500	similar to Putative uncharacterized protein P0521F09.4
--------------	Bin 743
Sobic.002G399800	(1 of 2) PTHR12550:SF5 - HUA2-LIKE PROTEIN 2-RELATED
Sobic.002G398700	(1 of 1) K17426 - large subunit ribosomal protein L45 (MRPL45)
Sobic.002G398800	(1 of 1) PTHR16019//PTHR16019:SF5 - SYNAPSE-ASSOCIATED PROTEIN // BSD DOMAIN-CONTAINING PROTEIN 1
Sobic.002G399000	(1 of 21) PF12776 - Myb/SANT-like DNA-binding domain (Myb_DNA-bind_3)
Sobic.002G399100	(1 of 1) PTHR12183:SF18 - RING-TYPE UBIQUITIN E3 LIGASE
Sobic.002G399200	(1 of 1) K14779 - ATP-dependent RNA helicase DDX52/ROK1 [EC:3.6.4.13] (DDX52, ROK1)
Sobic.002G399300
Sobic.002G399400	(1 of 61) PF13839//PF14416 - GDSL/SGNH-like Acyl-Esterase family found in Pmr5 and Cas1p (PC-Esterase) // PMR5 N terminal Domain (PMR5N)
Sobic.002G399500	(1 of 4) KOG3140 - Predicted membrane protein
Sobic.002G399900	(1 of 2) PTHR13377//PTHR13377:SF4 - PLACENTAL PROTEIN 6 // SUBFAMILY NOT NAMED
Sobic.002G400000	(1 of 37) KOG1987 - Speckle-type POZ protein SPOP and related proteins with TRAF, MATH and BTB/POZ domains
Sobic.002G400050
Sobic.002G400101	(1 of 303) PF00646 - F-box domain (F-box)
Sobic.002G400151
Sobic.002G400200	(1 of 2) PTHR12356:SF18 - NUDC DOMAIN-CONTAINING PROTEIN 2
Sobic.002G400300
Sobic.002G398901	(1 of 3) PF02238 - Cytochrome c oxidase subunit VIIa (COX7a)
Sobic.002G399600
Sobic.002G399700	(1 of 57) 3.1.1.11 - Pectinesterase / Pectin methylesterase
--------------	Bin 767
Sobic.003G009000	(1 of 61) PF03168 - Late embryogenesis abundant protein (LEA_2)
Sobic.003G009600	(1 of 30) PF01190 - Pollen proteins Ole e I like (Pollen_Ole_e_I)
Sobic.003G009650
Sobic.003G009700	(1 of 2) 1.14.13.104 - (+)-menthofuran synthase / Menthofuran synthase
Sobic.003G010033
Sobic.003G010066	(1 of 18) PF13966 - zinc-binding in reverse transcriptase (zf-RVT)
Sobic.003G010300	(1 of 182) KOG0156 - Cytochrome P450 CYP2 subfamily
Sobic.003G010650
Sobic.003G010700	(1 of 37) PF04844 - Transcriptional repressor, ovate (Ovate)
Sobic.003G009400	(1 of 2) PTHR15323 - D123 PROTEIN
Sobic.003G008600	(1 of 1) K15029 - translation initiation factor 3 subunit L (EIF3L)
Sobic.003G008700	(1 of 1) PTHR10641:SF599 - MYB TRANSCRIPTION FACTOR-RELATED
Sobic.003G008800	(1 of 1) PTHR34282//PTHR34282:SF2 - FAMILY NOT NAMED // GENOMIC DNA, CHROMOSOME 3, P1 CLONE:MSD24
Sobic.003G008850	(1 of 6) 3.4.11.5 - Prolyl aminopeptidase / Proline iminopeptidase
Sobic.003G008900	(1 of 1) 1.1.1.237 - Hydroxyphenylpyruvate reductase
Sobic.003G009100	(1 of 1) PTHR11266//PTHR11266:SF35 - PEROXISOMAL MEMBRANE PROTEIN 2, PXMP2 MPV17 // GENOMIC DNA, CHROMOSOME 3, P1 CLONE: MOB24
Sobic.003G009200	(1 of 5) PTHR19328//PTHR19328:SF35 - PQQ OXIDOREDUCTASE-RELATED // SUBFAMILY NOT NAMED
Sobic.003G009300	(1 of 2) 2.1.1.201 - 2-methoxy-6-polyprenyl-1,4-benzoquinol methylase
Sobic.003G009501
Sobic.003G009800	(1 of 68) PF07762 - Protein of unknown function (DUF1618) (DUF1618)
Sobic.003G009900	(1 of 27) 1.14.13.121 - Premnaspirodiene oxygenase / Hyoscymus muticus premnaspirodiene oxygenase
Sobic.003G010000	(1 of 2) 1.14.13.104 - (+)-menthofuran synthase / Menthofuran synthase
Sobic.003G010100	(1 of 181) KOG0156 - Cytochrome P450 CYP2 subfamily
Sobic.003G010200	(1 of 182) KOG0156 - Cytochrome P450 CYP2 subfamily
Sobic.003G010400	(1 of 1) PTHR24073:SF502 - RAS-RELATED PROTEIN RABG3D
Sobic.003G010500	(1 of 1200) 2.7.11.1 - Non-specific serine/threonine protein kinase / Threonine-specific protein kinase
Sobic.003G010600	(1 of 2) K13606 - chlorophyll(ide) b reductase (NOL, NYC1)
--------------	Bin 772
Sobic.003G018300	(1 of 4) PTHR14155//PTHR14155:SF152 - RING FINGER DOMAIN-CONTAINING // SUBFAMILY NOT NAMED
Sobic.003G018400	(1 of 197) PTHR14155 - RING FINGER DOMAIN-CONTAINING
Sobic.003G018900	(1 of 1) K11684 - bromodomain-containing factor 1 (BDF1)
Sobic.003G019200	similar to Putative uncharacterized protein
Sobic.003G019300	(1 of 4) PTHR22835//PTHR22835:SF260 - ZINC FINGER FYVE DOMAIN CONTAINING PROTEIN // SUBFAMILY NOT NAMED
Sobic.003G019450
Sobic.003G019500
Sobic.003G019600
Sobic.003G018150
Sobic.003G018600	(1 of 1) K11097 - small nuclear ribonucleoprotein E (SNRPE, SME)
Sobic.003G018700	(1 of 1) PTHR31072:SF3 - TRANSCRIPTION FACTOR TCP10-RELATED
Sobic.003G018800	(1 of 1) PTHR14209//PTHR14209:SF7 - ISOAMYL ACETATE-HYDROLYZING ESTERASE 1 // SUBFAMILY NOT NAMED
Sobic.003G019000	(1 of 1) PTHR21496//PTHR21496:SF8 - FERREDOXIN-RELATED // SUBFAMILY NOT NAMED
Sobic.003G019100	(1 of 2) K13102 - DNA/RNA-binding protein KIN17 (KIN)
Sobic.003G019400
Sobic.003G019700	(1 of 2) PTHR22835//PTHR22835:SF181 - ZINC FINGER FYVE DOMAIN CONTAINING PROTEIN // SUBFAMILY NOT NAMED
--------------	Bin 780
Sobic.003G032450
Sobic.003G032500
Sobic.003G032800
Sobic.003G033300	Predicted protein
Sobic.003G033400	(1 of 2) PTHR13620//PTHR13620:SF12 - 3-5 EXONUCLEASE // SUBFAMILY NOT NAMED
Sobic.003G033500	(1 of 30) PF02701 - Dof domain, zinc finger (zf-Dof)
Sobic.003G034250
Sobic.003G034350
Sobic.003G032600
Sobic.003G032700
Sobic.003G032900
Sobic.003G033000	(1 of 1) PTHR21689//PTHR21689:SF4 - LIN-9 // SUBFAMILY NOT NAMED
Sobic.003G033100	(1 of 1) 2.1.1.189//2.1.1.190 - 23S rRNA (uracil(747)-C(5))-methyltransferase // 23S rRNA (uracil(1939)-C(5))-methyltransferase / RNA uridine methyltransferase A
Sobic.003G033200	similar to Os01g0193500 protein
Sobic.003G033600
Sobic.003G033700	(1 of 2) K15326 - tRNA-splicing endonuclease subunit Sen54 (TSEN54)
Sobic.003G033800
Sobic.003G033900	(1 of 1) PTHR11751//PTHR11751:SF298 - SUBGROUP I AMINOTRANSFERASE RELATED // SUBFAMILY NOT NAMED	https://bmcgenomics.biomedcentral.com/articles/10.1186/s12864-020-6538-8	BMC Genomics, 21, 2020	Grain quality variation
Sobic.003G034000	(1 of 1) PTHR11034//PTHR11034:SF28 - N-MYC DOWNSTREAM REGULATED // SUBFAMILY NOT NAMED
Sobic.003G034100	weakly similar to H0207B04.9 protein
Sobic.003G034200
Sobic.003G034300	(1 of 2) PTHR12374//PTHR12374:SF24 - TRANSCRIPTIONAL ADAPTOR 2 ADA2 -RELATED // SUBFAMILY NOT NAMED
--------------	Bin 790
Sobic.003G052500	(1 of 1) K02699 - photosystem I subunit XI (psaL)
Sobic.003G053001
Sobic.003G053200	(1 of 1) PTHR10641//PTHR10641:SF605 - MYB-LIKE DNA-BINDING PROTEIN MYB // SUBFAMILY NOT NAMED
Sobic.003G052200	(1 of 1) PTHR13948:SF19 - D111/G-PATCH DOMAIN-CONTAINING PROTEIN	https://link.springer.com/article/10.1007/s00122-023-04315-z#	Theoretical and Applied Genetics, 136, 2023	Genomic architecture of leaf senescence
Sobic.003G052300	(1 of 1) PTHR31268//PTHR31268:SF2 - FAMILY NOT NAMED // GALACTINOL--SUCROSE GALACTOSYLTRANSFERASE 5-RELATED
Sobic.003G052400	(1 of 5) PF07223 - Protein of unknown function (DUF1421) (DUF1421)
Sobic.003G052600
Sobic.003G052700	(1 of 3) 2.6.1.27 - Tryptophan transaminase / Tryptophan aminotransferase
Sobic.003G052800	(1 of 1) PTHR16212:SF4 - FOCADHESIN
Sobic.003G052900	(1 of 34) PF03195 - Protein of unknown function DUF260 (DUF260)
Sobic.003G053100
--------------	Bin 840
Sobic.003G142800	(1 of 4) PTHR10209//PTHR10209:SF204 - OXIDOREDUCTASE, 2OG-FE II OXYGENASE FAMILY PROTEIN // SUBFAMILY NOT NAMED
Sobic.003G142900	(1 of 1) PTHR11410:SF7 - ATP SYNTHASE SUBUNIT A, CHLOROPLASTIC
Sobic.003G143300	(1 of 1) PTHR13620:SF7 - EMB
Sobic.003G143401
Sobic.003G143500	weakly similar to Expressed protein
Sobic.003G143600	(1 of 1) PTHR31321:SF11 - PECTINESTERASE 10-RELATED
Sobic.003G143800	(1 of 1) PTHR23303 - CARBOXYPEPTIDASE REGULATORY REGION-CONTAINING
Sobic.003G142700	(1 of 3) PF09597 - IGR protein motif (IGR)
Sobic.003G142500	(1 of 1) PTHR15486//PTHR15486:SF16 - ANCIENT UBIQUITOUS PROTEIN // SUBFAMILY NOT NAMED
Sobic.003G143000	(1 of 4) PTHR10209//PTHR10209:SF204 - OXIDOREDUCTASE, 2OG-FE II OXYGENASE FAMILY PROTEIN // SUBFAMILY NOT NAMED
Sobic.003G143100	(1 of 4) PTHR10209//PTHR10209:SF204 - OXIDOREDUCTASE, 2OG-FE II OXYGENASE FAMILY PROTEIN // SUBFAMILY NOT NAMED
Sobic.003G143200	similar to Putative uncharacterized protein P0682B08.2
Sobic.003G143700	(1 of 1) PTHR23118//PTHR23118:SF3 - ATP-CITRATE SYNTHASE // SUBFAMILY NOT NAMED
--------------	Bin 843
Sobic.003G146450
Sobic.003G146600	(1 of 1) K14790 - nucleolar protein 9 (NOP9)
Sobic.003G146700	(1 of 1) PTHR22814//PTHR22814:SF89 - COPPER TRANSPORT PROTEIN ATOX1-RELATED // SUBFAMILY NOT NAMED
Sobic.003G147200	(1 of 1200) 2.7.11.1 - Non-specific serine/threonine protein kinase / Threonine-specific protein kinase
Sobic.003G147401	(1 of 12) PTHR14155//PTHR14155:SF147 - RING FINGER DOMAIN-CONTAINING // SUBFAMILY NOT NAMED
Sobic.003G147700	(1 of 57) 3.1.1.11 - Pectinesterase / Pectin methylesterase
Sobic.003G146400	similar to OJ1116_C07.3 protein
Sobic.003G146500	(1 of 1) PTHR34685//PTHR34685:SF2 - FAMILY NOT NAMED // RED CHLOROPHYLL CATABOLITE REDUCTASE, CHLOROPLASTIC
Sobic.003G146800	(1 of 2) 2.5.1.15 - Dihydropteroate synthase / Dihydropteroate pyrophosphorylase
Sobic.003G146900	(1 of 1) PTHR21493//PTHR21493:SF2 - CGI-141-RELATED/LIPASE CONTAINING PROTEIN // SUBFAMILY NOT NAMED
Sobic.003G147000	(1 of 1) PF00169//PF00614//PF00787//PF13091 - PH domain (PH) // Phospholipase D Active site motif (PLDc) // PX domain (PX) // PLD-like domain (PLDc_2)
Sobic.003G147100
Sobic.003G147301	(1 of 1) PTHR14155//PTHR14155:SF107 - RING FINGER DOMAIN-CONTAINING // SUBFAMILY NOT NAMED
Sobic.003G147500	(1 of 2) K14165 - atypical dual specificity phosphatase [EC:3.1.3.16 3.1.3.48] (K14165)
Sobic.003G147600	Predicted protein
Sobic.003G147800	(1 of 25) PF04601 - Domain of unknown function (DUF569) (DUF569)
Sobic.003G147900
--------------	Bin 849
Sobic.003G155350
Sobic.003G156000	(1 of 8) PTHR22595//PTHR22595:SF60 - CHITINASE-RELATED // SUBFAMILY NOT NAMED
Sobic.003G156300
Sobic.003G156600	(1 of 1) PTHR11945//PTHR11945:SF168 - MADS BOX PROTEIN // SUBFAMILY NOT NAMED
Sobic.003G155000	(1 of 14) K01507 - inorganic pyrophosphatase (ppa)
Sobic.003G155100	(1 of 2) K17491 - protein phosphatase 4 regulatory subunit 3 (SMEK, PPP4R3)
Sobic.003G155300	(1 of 2) PTHR22912//PTHR22912:SF165 - DISULFIDE OXIDOREDUCTASE // DIHYDROLIPOYL DEHYDROGENASE 1, CHLOROPLASTIC-RELATED
Sobic.003G155400	(1 of 1) PTHR11711//PTHR11711:SF170 - ADP RIBOSYLATION FACTOR-RELATED // GTP-BINDING PROTEIN SAR1A-RELATED
Sobic.003G155600	(1 of 1) PTHR12542//PTHR12542:SF44 - EXOCYST COMPLEX PROTEIN EXO70 // SUBFAMILY NOT NAMED
Sobic.003G155700	(1 of 1) K03127 - transcription initiation factor TFIID subunit 13 (TAF13)
Sobic.003G155800	(1 of 2) K09517 - DnaJ homolog subfamily B member 11 (DNAJB11)
Sobic.003G155900	(1 of 3) K11866 - STAM-binding protein (STAMBP, AMSH)
Sobic.003G156100	(1 of 1) PTHR11102//PTHR11102:SF96 - SEL-1-LIKE PROTEIN // SUBFAMILY NOT NAMED
Sobic.003G156200	(1 of 1) PTHR24282//PTHR24282:SF18 - CYTOCHROME P450 FAMILY MEMBER // SUBFAMILY NOT NAMED
Sobic.003G156400	(1 of 3) K09584 - protein disulfide-isomerase A6 (PDIA6, TXNDC7)
Sobic.003G156500	(1 of 1) K14824 - ribosome biogenesis protein ERB1 (ERB1, BOP1)
--------------	Bin 853
Sobic.003G160600
Sobic.003G160700	(1 of 1) PTHR33136//PTHR33136:SF13 - FAMILY NOT NAMED // PROTEIN RALF-LIKE 22
Sobic.003G161300	(1 of 4) K02987 - small subunit ribosomal protein S4e (RP-S4e, RPS4)
Sobic.003G160500	(1 of 1) PTHR13622//PTHR13622:SF6 - THIAMIN PYROPHOSPHOKINASE // SUBFAMILY NOT NAMED
Sobic.003G160800	(1 of 1) PTHR17130//PTHR17130:SF20 - MITOCHONDRIAL OUTER MEMBRANE PROTEIN 25 // PROTEIN LOW PSII ACCUMULATION 1, CHLOROPLASTIC
Sobic.003G160900	(1 of 4) K02987 - small subunit ribosomal protein S4e (RP-S4e, RPS4)
Sobic.003G161000	(1 of 9) PTHR23155//PTHR23155:SF579 - LEUCINE-RICH REPEAT-CONTAINING PROTEIN // SUBFAMILY NOT NAMED
Sobic.003G161100	(1 of 9) PTHR23155//PTHR23155:SF579 - LEUCINE-RICH REPEAT-CONTAINING PROTEIN // SUBFAMILY NOT NAMED
Sobic.003G161200
Sobic.003G161400	(1 of 9) PTHR23155//PTHR23155:SF579 - LEUCINE-RICH REPEAT-CONTAINING PROTEIN // SUBFAMILY NOT NAMED
--------------	Bin 874
Sobic.003G169550
Sobic.003G169700
Sobic.003G169800	(1 of 5) 2.4.1.10 - Levansucrase / Sucrose 6-fructosyltransferase
Sobic.003G169500	(1 of 15) PF05641 - Agenet domain (Agenet)
--------------	Bin 891
Sobic.003G173116	(1 of 1) K02724 - photosystem II PsbZ protein (psbZ)
Sobic.003G172400
Sobic.003G172450
Sobic.003G172701
Sobic.003G172800	(1 of 1) PTHR23321//PTHR23321:SF33 - RIBOSOMAL PROTEIN S15, BACTERIAL AND ORGANELLAR // SUBFAMILY NOT NAMED
Sobic.003G172850	(1 of 2) K03043 - DNA-directed RNA polymerase subunit beta (rpoB)
Sobic.003G172966	(1 of 1) K05582 - NAD(P)H-quinone oxidoreductase subunit K (ndhK)
Sobic.003G173200	(1 of 1) PTHR22773:SF88 - NADH-UBIQUINONE OXIDOREDUCTASE CHAIN 4
Sobic.003G172500
Sobic.003G172600
Sobic.003G172900	(1 of 1) K05581 - NAD(P)H-quinone oxidoreductase subunit J (ndhJ)
Sobic.003G173032	(1 of 2) PTHR11058 - NADH-UBIQUINONE OXIDOREDUCTASE CHAIN 3
--------------	Bin 892
Sobic.003G173332	(1 of 157) PTHR23002//PTHR23002:SF63 - ZINC FINGER CCHC DOMAIN CONTAINING PROTEIN // SUBFAMILY NOT NAMED
Sobic.003G173400	(1 of 1) PF16669 - Tetratricopeptide repeat protein 5 OB fold domain (TTC5_OB)
--------------	Bin 910
Sobic.003G181400
Sobic.003G181900
Sobic.003G182400	(1 of 1) PTHR30345 - RIBOSE-5-PHOSPHATE ISOMERASE B
Sobic.003G181500	(1 of 1) PTHR12555//PTHR12555:SF14 - UBIQUITIN FUSION DEGRADATON PROTEIN 1 // SUBFAMILY NOT NAMED
Sobic.003G181600	(1 of 2) PTHR13018//PTHR13018:SF48 - PROBABLE MEMBRANE PROTEIN DUF221-RELATED // SUBFAMILY NOT NAMED
Sobic.003G181700	(1 of 1) K07542 - phosphatidylinositol glycan, class V (PIGV)
Sobic.003G181800	(1 of 2) PTHR24343:SF157 - CBL-INTERACTING SERINE/THREONINE-PROTEIN KINASE 24
Sobic.003G182100	(1 of 1) PTHR23417//PTHR23417:SF18 - 3-DEOXY-D-MANNO-OCTULOSONIC-ACID TRANSFERASE/TRNA GUANINE-N 7 - -METHYLTRANSFERASE // SUBFAMILY NOT NAMED
Sobic.003G182200	(1 of 1) PTHR10209//PTHR10209:SF191 - OXIDOREDUCTASE, 2OG-FE II OXYGENASE FAMILY PROTEIN // SUBFAMILY NOT NAMED
Sobic.003G182300	(1 of 1) K16284 - E3 ubiquitin-protein ligase SIS3 [EC:6.3.2.19] (SIS3)
--------------	Bin 918
Sobic.003G191300
Sobic.003G191350
Sobic.003G191600	weakly similar to Putative uncharacterized protein
Sobic.003G191700	(1 of 2) K12125 - protein EARLY FLOWERING 3 (ELF3)
Sobic.003G192300
Sobic.003G192500
Sobic.003G192600	(1 of 42) 3.1.4.46 - Glycerophosphodiester phosphodiesterase / Glycerophosphoryl diester phosphodiesterase
Sobic.003G191400	(1 of 53) PF04398 - Protein of unknown function, DUF538 (DUF538)
Sobic.003G191500	(1 of 1) PTHR13509//PTHR13509:SF2 - SEC61BETA-PROV PROTEIN // PREPROTEIN TRANSLOCASE SEC, SEC61-BETA SUBUNIT PROTEIN-RELATED
Sobic.003G191750	(1 of 188) PTHR23002 - ZINC FINGER CCHC DOMAIN CONTAINING PROTEIN
Sobic.003G191800	(1 of 1) PTHR12565//PTHR12565:SF168 - STEROL REGULATORY ELEMENT-BINDING PROTEIN // SUBFAMILY NOT NAMED
Sobic.003G192000	(1 of 1) K18740 - exonuclease 3'-5' domain-containing protein 1 (EXD1, EGL)
Sobic.003G192200	(1 of 65) KOG0254 - Predicted transporter (major facilitator superfamily)
Sobic.003G192100	(1 of 7) PF12023 - Domain of unknown function (DUF3511) (DUF3511)
Sobic.003G192400	(1 of 42) 3.1.4.46 - Glycerophosphodiester phosphodiesterase / Glycerophosphoryl diester phosphodiesterase
Sobic.003G192701
Sobic.003G192801
--------------	Bin 919
Sobic.003G193300
Sobic.003G193600	weakly similar to Putative uncharacterized protein
Sobic.003G194100	(1 of 2) K15084 - solute carrier family 25 (mitochondrial carrier protein), member 16 (SLC25A16, GDA, LEU5)
Sobic.003G192900
Sobic.003G193000	(1 of 18) PF08263//PF13855 - Leucine rich repeat N-terminal domain (LRRNT_2) // Leucine rich repeat (LRR_8)
Sobic.003G193200	(1 of 2) PF00069//PF00314 - Protein kinase domain (Pkinase) // Thaumatin family (Thaumatin)
Sobic.003G193400	(1 of 30) PF01657//PF07714 - Salt stress response/antifungal (Stress-antifung) // Protein tyrosine kinase (Pkinase_Tyr)
Sobic.003G193500	(1 of 3) K02218 - casein kinase 1 (CSNK1, CK1)
Sobic.003G193700	(1 of 1) K01955 - carbamoyl-phosphate synthase large subunit (carB, CPA2)
Sobic.003G193800	similar to Putative calmodulin-binding protein
Sobic.003G193900
Sobic.003G194200	similar to ZmGR2c protein
Sobic.003G194300	(1 of 1) PTHR14503:SF0 - 39S RIBOSOMAL PROTEIN L34, MITOCHONDRIAL
Sobic.003G194400	(1 of 1) PTHR10015//PTHR10015:SF195 - HEAT SHOCK TRANSCRIPTION FACTOR // SUBFAMILY NOT NAMED
--------------	Bin 922
Sobic.003G197200	(1 of 1) PTHR10209//PTHR10209:SF103 - OXIDOREDUCTASE, 2OG-FE II OXYGENASE FAMILY PROTEIN // SUBFAMILY NOT NAMED
Sobic.003G197700
Sobic.003G198000	(1 of 27) PF03101//PF04434//PF10551 - FAR1 DNA-binding domain (FAR1) // SWIM zinc finger (SWIM) // MULE transposase domain (MULE)
Sobic.003G198016	(1 of 11) PTHR12606//PTHR12606:SF13 - SENTRIN/SUMO-SPECIFIC PROTEASE // SUBFAMILY NOT NAMED
Sobic.003G198032	(1 of 39) PF04434 - SWIM zinc finger (SWIM)
Sobic.003G198048	(1 of 11) PTHR12606//PTHR12606:SF13 - SENTRIN/SUMO-SPECIFIC PROTEASE // SUBFAMILY NOT NAMED
Sobic.003G198064	(1 of 39) PF04434 - SWIM zinc finger (SWIM)
Sobic.003G198080	(1 of 11) PTHR12606//PTHR12606:SF13 - SENTRIN/SUMO-SPECIFIC PROTEASE // SUBFAMILY NOT NAMED
Sobic.003G198150
Sobic.003G198300	(1 of 1) K15263 - cell growth-regulating nucleolar protein (LYER)
Sobic.003G197300	weakly similar to Os01g0580800 protein
Sobic.003G197400	(1 of 1) 5.5.1.18 - Lycopene epsilon-cyclase
Sobic.003G197500	(1 of 4) PF00069//PF00582 - Protein kinase domain (Pkinase) // Universal stress protein family (Usp)	https://acsess.onlinelibrary.wiley.com/doi/full/10.1002/tpg2.20013	The Plant Genome, 13, 2020	Grain carotenoids
Sobic.003G197600	(1 of 10) K03094 - S-phase kinase-associated protein 1 (SKP1, CBF3D)
Sobic.003G197800	(1 of 1) K12737 - peptidyl-prolyl cis-trans isomerase SDCCAG10 [EC:5.2.1.8] (SDCCAG10)
Sobic.003G198100
Sobic.003G198200	(1 of 3) PTHR13832//PTHR13832:SF335 - PROTEIN PHOSPHATASE 2C // PROTEIN PHOSPHATASE 2C 16-RELATED
Sobic.003G198400	(1 of 35) PF05553 - Cotton fibre expressed protein (DUF761)
--------------	Bin 925
Sobic.003G201700	(1 of 1203) 2.7.11.1 - Non-specific serine/threonine protein kinase / Threonine-specific protein kinase
Sobic.003G201800	(1 of 1) PTHR12111//PTHR12111:SF3 - CELL CYCLE CONTROL PROTEIN CWF16-RELATED // SUBFAMILY NOT NAMED
Sobic.003G201850
Sobic.003G202000	(1 of 76) PF02519 - Auxin responsive protein (Auxin_inducible)	https://www.mdpi.com/2073-4395/10/10/1602	Agronomy, 10(10), 2020	Plant architecture and bioenergy traits
Sobic.003G202500	(1 of 1) PTHR10108:SF725 - EMBRYONIC ABUNDANT PROTEIN-LIKE-RELATED
Sobic.003G203000	(1 of 1) PTHR14154//PTHR14154:SF12 - UPF0041 BRAIN PROTEIN 44-RELATED // SUBFAMILY NOT NAMED
Sobic.003G203200	(1 of 12) PF06376 - Protein of unknown function (DUF1070) (DUF1070)
Sobic.003G203500	(1 of 1) PTHR11699//PTHR11699:SF182 - ALDEHYDE DEHYDROGENASE-RELATED // ALDEHYDE DEHYDROGENASE FAMILY 2 MEMBER C4	https://acsess.onlinelibrary.wiley.com/doi/full/10.1002/tpg2.20097	The Plant Genome, 14, 2021	Response to anthracnose
Sobic.003G201750
Sobic.003G201900	(1 of 1) PTHR12111:SF1 - COILED-COIL DOMAIN-CONTAINING PROTEIN 94
Sobic.003G202100	(1 of 1) K18164 - NADH dehydrogenase [ubiquinone] 1 alpha subcomplex assembly factor 7 (NDUFAF7)
Sobic.003G202200	(1 of 1) PTHR31223//PTHR31223:SF20 - FAMILY NOT NAMED // CYTOKININ RIBOSIDE 5'-MONOPHOSPHATE PHOSPHORIBOHYDROLASE LOG7
Sobic.003G202300	(1 of 1) PTHR15838//PTHR15838:SF1 - FAMILY NOT NAMED // NUCLEOLAR PROTEIN OF 40 KDA
Sobic.003G202400	similar to Putative uncharacterized protein P0415C01.9
Sobic.003G202600	(1 of 1) PTHR21717//PTHR21717:SF31 - TELOMERIC REPEAT BINDING PROTEIN // SUBFAMILY NOT NAMED
Sobic.003G202700	(1 of 397) PF01535 - PPR repeat (PPR)
Sobic.003G202800	similar to Holocarboxylase synthetase
Sobic.003G202900	similar to Putative uncharacterized protein
Sobic.003G203100	(1 of 48) PF01535//PF13041//PF14432 - PPR repeat (PPR) // PPR repeat family (PPR_2) // DYW family of nucleic acid deaminases (DYW_deaminase)
Sobic.003G203300	similar to ATP-dependent Zn proteases-like protein
Sobic.003G203400	(1 of 2) PTHR24058:SF44 - SERINE/THREONINE-PROTEIN KINASE AFC1
--------------	Bin 931
Sobic.003G211400
Sobic.003G211700	(1 of 107) PF12937 - F-box-like (F-box-like)
Sobic.003G211900	(1 of 107) PF12937 - F-box-like (F-box-like)
Sobic.003G212000	(1 of 1) PTHR10891//PTHR10891:SF617 - EF-HAND CALCIUM-BINDING DOMAIN CONTAINING PROTEIN // SUBFAMILY NOT NAMED
Sobic.003G213300	weakly similar to Putative uncharacterized protein P0704D04.8
Sobic.003G211500	(1 of 3) 1.1.1.224 - Mannose-6-phosphate 6-reductase / NADPH-mannose-6-P reductase
Sobic.003G211600
Sobic.003G211800	(1 of 107) PF12937 - F-box-like (F-box-like)
Sobic.003G212100	(1 of 2) PTHR30603//PTHR30603:SF21 - RNA POLYMERASE SIGMA FACTOR RPO // SUBFAMILY NOT NAMED
Sobic.003G212300	(1 of 1) PTHR23070//PTHR23070:SF22 - BCS1 AAA-TYPE ATPASE // SUBFAMILY NOT NAMED
Sobic.003G212400	(1 of 3) K17808 - mitochondrial protein import protein ZIM17 (ZIM17, DNLZ, Tim15)
Sobic.003G212500	(1 of 1) K04082 - molecular chaperone HscB (hscB, HSCB, HSC20)
Sobic.003G212600	(1 of 1) K13960 - ubiquitin-conjugating enzyme E2 T (UBE2T, HSPC150)
Sobic.003G212700	similar to Putative uncharacterized protein
Sobic.003G212800	(1 of 1) PTHR24115//PTHR24115:SF372 - FAMILY NOT NAMED // KIF19A
Sobic.003G212900	(1 of 1) PTHR15835:SF2 - NUCLEAR-INTERACTING PARTNER OF ALK
Sobic.003G213000	(1 of 2) PTHR10791//PTHR10791:SF62 - RAG1-ACTIVATING PROTEIN 1 // SUBFAMILY NOT NAMED
Sobic.003G213100	(1 of 2) PTHR23074//PTHR23074:SF100 - AAA ATPASE // SUBFAMILY NOT NAMED
--------------	Bin 947
Sobic.003G237900	(1 of 1) PTHR10217//PTHR10217:SF477 - VOLTAGE AND LIGAND GATED POTASSIUM CHANNEL // SUBFAMILY NOT NAMED
Sobic.003G238250
Sobic.003G238750
Sobic.003G238800	(1 of 1) PTHR22835//PTHR22835:SF256 - ZINC FINGER FYVE DOMAIN CONTAINING PROTEIN // SUBFAMILY NOT NAMED
Sobic.003G238900	(1 of 4) PTHR22835//PTHR22835:SF241 - ZINC FINGER FYVE DOMAIN CONTAINING PROTEIN // SUBFAMILY NOT NAMED
Sobic.003G239400	(1 of 8) 2.3.1.75 - Long-chain-alcohol O-fatty-acyltransferase / Wax synthase
Sobic.003G237800	(1 of 1) PTHR10992:SF149 - ALPHA/BETA-HYDROLASES SUPERFAMILY PROTEIN
Sobic.003G238000	(1 of 5) K07936 - GTP-binding nuclear protein Ran (RAN)
Sobic.003G238100	(1 of 2) K03132 - transcription initiation factor TFIID subunit 7 (TAF7)
Sobic.003G238200	(1 of 22) K04733 - interleukin-1 receptor-associated kinase 4 (IRAK4)
Sobic.003G238300	(1 of 2) PTHR10353:SF46 - BETA-GLUCOSIDASE 41-RELATED
Sobic.003G238400	(1 of 1) PTHR22880//PTHR22880:SF172 - FALZ-RELATED BROMODOMAIN-CONTAINING PROTEINS // TRANSCRIPTION FACTOR GTE3, CHLOROPLASTIC-RELATED
Sobic.003G238500	(1 of 6) K00026 - malate dehydrogenase (MDH2)
Sobic.003G238600	(1 of 2) PTHR22835//PTHR22835:SF209 - ZINC FINGER FYVE DOMAIN CONTAINING PROTEIN // SUBFAMILY NOT NAMED
Sobic.003G238700	(1 of 2) PTHR22835//PTHR22835:SF209 - ZINC FINGER FYVE DOMAIN CONTAINING PROTEIN // SUBFAMILY NOT NAMED
Sobic.003G239000	(1 of 4) PF01535//PF14432 - PPR repeat (PPR) // DYW family of nucleic acid deaminases (DYW_deaminase)
Sobic.003G239100	(1 of 28) 3.1.1.32 - Phospholipase A(1) / Phospholipase A1
Sobic.003G239200	(1 of 28) 3.1.1.32 - Phospholipase A(1) / Phospholipase A1
Sobic.003G239300	(1 of 1) PTHR22835//PTHR22835:SF273 - ZINC FINGER FYVE DOMAIN CONTAINING PROTEIN // SUBFAMILY NOT NAMED
Sobic.003G239500	(1 of 28) 3.1.1.32 - Phospholipase A(1) / Phospholipase A1
--------------	Bin 954
Sobic.003G251900	(1 of 2) PTHR31621:SF0 - DUF679 DOMAIN MEMBRANE PROTEIN 7
Sobic.003G251000	(1 of 4) PF00024//PF00069//PF00954//PF01453 - PAN domain (PAN_1) // Protein kinase domain (Pkinase) // S-locus glycoprotein domain (S_locus_glycop) // D-mannose binding lectin (B_lectin)
Sobic.003G251050
Sobic.003G251200	(1 of 6) PF00069//PF00954//PF01453 - Protein kinase domain (Pkinase) // S-locus glycoprotein domain (S_locus_glycop) // D-mannose binding lectin (B_lectin)
Sobic.003G251301
Sobic.003G251400	(1 of 1200) 2.7.11.1 - Non-specific serine/threonine protein kinase / Threonine-specific protein kinase
Sobic.003G252000	(1 of 164) PF01535//PF13041 - PPR repeat (PPR) // PPR repeat family (PPR_2)
Sobic.003G250900	(1 of 1) PTHR23069//PTHR23069:SF6 - TAT-BINDING HOMOLOG 7 // SUBFAMILY NOT NAMED
Sobic.003G251100
Sobic.003G251600	(1 of 32) PF00069//PF00954//PF01453//PF08276 - Protein kinase domain (Pkinase) // S-locus glycoprotein domain (S_locus_glycop) // D-mannose binding lectin (B_lectin) // PAN-like domain (PAN_2)
Sobic.003G251700	(1 of 6) K14486 - auxin response factor (K14486, ARF)
Sobic.003G251800	(1 of 1) PTHR31079//PTHR31079:SF6 - FAMILY NOT NAMED // NAC DOMAIN CONTAINING PROTEIN 73
Sobic.003G252100	(1 of 2) PF05066 - HB1, ASXL, restriction endonuclease HTH domain (HARE-HTH)
--------------	Bin 959
Sobic.003G259500
Sobic.003G259700	(1 of 2) PTHR20994:SF0 - ER MEMBRANE PROTEIN COMPLEX SUBUNIT 6
Sobic.003G259800	(1 of 1) PTHR31168//PTHR31168:SF1 - FAMILY NOT NAMED // DUF599 FAMILY PROTEIN
Sobic.003G260000	(1 of 9) 2.3.1.115 - Isoflavone-7-O-beta-glucoside 6''-O-malonyltransferase / Flavone/flavonol 7-O-beta-D-glucoside malonyltransferase
Sobic.003G260050
Sobic.003G260100
Sobic.003G260500
Sobic.003G260800	(1 of 36) PF14009 - Domain of unknown function (DUF4228) (DUF4228)
Sobic.003G259300	(1 of 2) PTHR10257//PTHR10257:SF13 - SERINE/THREONINE PROTEIN PHOSPHATASE 2A PP2A REGULATORY SUBUNIT B // SUBFAMILY NOT NAMED
Sobic.003G259400	(1 of 3) K07767 - katanin p60 ATPase-containing subunit A1 [EC:3.6.4.3] (KATNA1)
Sobic.003G259600	(1 of 1) K02606 - origin recognition complex subunit 4 (ORC4)
Sobic.003G259901
Sobic.003G260200	(1 of 1) PTHR11206//PTHR11206:SF139 - MULTIDRUG RESISTANCE PROTEIN // SUBFAMILY NOT NAMED
Sobic.003G260300	(1 of 1) PTHR10641//PTHR10641:SF549 - MYB-LIKE DNA-BINDING PROTEIN MYB // SUBFAMILY NOT NAMED
Sobic.003G260400	(1 of 1) PTHR23240//PTHR23240:SF12 - DNA CROSS-LINK REPAIR PROTEIN PSO2/SNM1-RELATED // SUBFAMILY NOT NAMED
Sobic.003G260600	(1 of 2) K02133 - F-type H+-transporting ATPase subunit beta (ATPeF1B, ATP5B, ATP2)
Sobic.003G260700	(1 of 1) PTHR19321//PTHR19321:SF8 - PROTEIN REGULATOR OF CYTOKINESIS 1 PRC1-RELATED // SUBFAMILY NOT NAMED
Sobic.003G260900	(1 of 1) PTHR12843//PTHR12843:SF5 - UNCHARACTERIZED // METHYLTRANSFERASE-LIKE PROTEIN 10
Sobic.003G261000	(1 of 2) PTHR23012//PTHR23012:SF100 - MEMBRANE ASSOCIATED RING FINGER // SUBFAMILY NOT NAMED
Sobic.003G261100	(1 of 2) K14753 - guanine nucleotide-binding protein subunit beta-2-like 1 protein (RACK1)
Sobic.003G261200	(1 of 1) 2.1.2.9 - Methionyl-tRNA formyltransferase / transformylase
Sobic.003G261300	(1 of 1) PTHR31968//PTHR31968:SF4 - FAMILY NOT NAMED // SERINE/ARGININE-RELATED PROTEIN 53
Sobic.003G259200	(1 of 2) 2.7.1.31 - Glycerate 3-kinase
--------------	Bin 971
Sobic.003G283500	(1 of 1) PTHR12300//PTHR12300:SF27 - HVA22-LIKE PROTEINS // HVA22-LIKE PROTEIN F
Sobic.003G283900	(1 of 313) PF13855 - Leucine rich repeat (LRR_8)
Sobic.003G284100	similar to Os01g0729500 protein
Sobic.003G284300	similar to Putative uncharacterized protein P0435H01.17
Sobic.003G284400	(1 of 53) PF05922 - Peptidase inhibitor I9 (Inhibitor_I9)
Sobic.003G284900	Predicted protein
Sobic.003G285300
Sobic.003G285400	similar to Putative uncharacterized protein P0435H01.26
Sobic.003G283200
Sobic.003G283250
Sobic.003G283300	similar to Os01g0727900 protein
Sobic.003G283400	(1 of 1) PTHR22835//PTHR22835:SF202 - ZINC FINGER FYVE DOMAIN CONTAINING PROTEIN // SUBFAMILY NOT NAMED
Sobic.003G283600
Sobic.003G283700	(1 of 3) PF06884 - Protein of unknown function (DUF1264) (DUF1264)
Sobic.003G284500	(1 of 2) K15139 - mediator of RNA polymerase II transcription subunit 22 (MED22)
Sobic.003G283750
Sobic.003G283800	(1 of 3) KOG4491 - Predicted membrane protein
Sobic.003G284000	(1 of 2) PTHR24343//PTHR24343:SF183 - SERINE/THREONINE KINASE // SUBFAMILY NOT NAMED
Sobic.003G284200	(1 of 1) PTHR11601//PTHR11601:SF39 - CYSTEINE DESULFURYLASE // SUBFAMILY NOT NAMED
Sobic.003G284600	(1 of 1) PF00646//PF07723//PF08387 - F-box domain (F-box) // Leucine Rich Repeat (LRR_2) // FBD (FBD)
Sobic.003G284700	(1 of 1) PTHR10788//PTHR10788:SF22 - TREHALOSE-6-PHOSPHATE SYNTHASE // SUBFAMILY NOT NAMED
Sobic.003G284800	(1 of 3) PTHR24078:SF255 - DNAJ HOMOLOG DNJ-5
Sobic.003G285000	(1 of 107) PF12937 - F-box-like (F-box-like)
Sobic.003G285101	(1 of 27) PF00999 - Sodium/hydrogen exchanger family (Na_H_Exchanger)
Sobic.003G285200	(1 of 8) 3.2.2.22 - rRNA N-glycosylase / rRNA N-glycosidase
--------------	Bin 972
Sobic.003G285600	(1 of 1) PTHR11266//PTHR11266:SF37 - PEROXISOMAL MEMBRANE PROTEIN 2, PXMP2 MPV17 // EXPRESSED PROTEIN
Sobic.003G286100	(1 of 2) K17771 - mitochondrial import receptor subunit TOM7 (TOM7)
Sobic.003G286450	(1 of 2) PTHR24193:SF70 - AAA-TYPE ATPASE FAMILY PROTEIN / ANKYRIN REPEAT FAMILY PROTEIN
Sobic.003G286700	(1 of 1) PTHR10015//PTHR10015:SF173 - HEAT SHOCK TRANSCRIPTION FACTOR // SUBFAMILY NOT NAMED
Sobic.003G285700	(1 of 1) PTHR11669:SF16 - PROTEIN STICHEL-LIKE 3-RELATED
Sobic.003G285800	(1 of 3) PTHR13609 - UBIQUITIN DOMAIN CONTAINING 1 PROTEIN-RELATED
Sobic.003G285900	similar to Putative uncharacterized protein
Sobic.003G286000	(1 of 1) PTHR23012//PTHR23012:SF83 - MEMBRANE ASSOCIATED RING FINGER // SUBFAMILY NOT NAMED
Sobic.003G286200	(1 of 38) 1.6.5.3 - NADH:ubiquinone reductase (H(+)-translocating) / Ubiquinone reductase
Sobic.003G286300	(1 of 2) K03978 - GTP-binding protein (engB)
Sobic.003G286400	(1 of 37) PF04844 - Transcriptional repressor, ovate (Ovate)
Sobic.003G286500	(1 of 2) PTHR23023//PTHR23023:SF37 - DIMETHYLANILINE MONOOXYGENASE // INDOLE-3-PYRUVATE MONOOXYGENASE YUCCA2-RELATED
Sobic.003G286600	(1 of 2) PTHR11863//PTHR11863:SF50 - STEROL DESATURASE // SUBFAMILY NOT NAMED
Sobic.003G286650
Sobic.003G286800
Sobic.003G286900
Sobic.003G287000	(1 of 11) PF03181 - BURP domain (BURP)
Sobic.003G287100	(1 of 1) 1.5.1.30 - Flavin reductase (NADPH) / Riboflavine mononucleotide reductase
Sobic.003G287200	(1 of 2) PTHR31221//PTHR31221:SF7 - FAMILY NOT NAMED // WRKY TRANSCRIPTION FACTOR 24-RELATED
Sobic.003G287300	(1 of 4) K02887 - large subunit ribosomal protein L20 (RP-L20, MRPL20, rplT)
--------------	Bin 976
Sobic.003G293700	(1 of 7) PTHR11926//PTHR11926:SF337 - GLUCOSYL/GLUCURONOSYL TRANSFERASES // SUBFAMILY NOT NAMED
Sobic.003G294000	(1 of 2) PTHR23257//PTHR23257:SF419 - SERINE-THREONINE PROTEIN KINASE // SUBFAMILY NOT NAMED
Sobic.003G294350
Sobic.003G294400	(1 of 39) PF05678 - VQ motif (VQ)
Sobic.003G294600	(1 of 2) PTHR12628//PTHR12628:SF13 - POLYCOMB-LIKE TRANSCRIPTION FACTOR // HOMEOBOX PROTEIN HAT3.1
Sobic.003G294800	(1 of 1) PTHR33021:SF45 - EARLY NODULIN-LIKE PROTEIN 3-RELATED
Sobic.003G292866	(1 of 2) PTHR11909//PTHR11909:SF73 - CASEIN KINASE-RELATED // PROTEIN KINASE FAMILY PROTEIN
Sobic.003G292932	(1 of 2) PTHR11909//PTHR11909:SF181 - CASEIN KINASE-RELATED // SUBFAMILY NOT NAMED
Sobic.003G293000	(1 of 1) PTHR13815:SF5 - GOLGIN SUBFAMILY A MEMBER 5
Sobic.003G293100	(1 of 1) PTHR10071//PTHR10071:SF170 - TRANSCRIPTION FACTOR GATA GATA BINDING FACTOR // SUBFAMILY NOT NAMED
Sobic.003G293200	(1 of 1) PTHR22884//PTHR22884:SF339 - SET DOMAIN PROTEINS // PHD FINGER, SWIB/MDM2 AND GYF DOMAIN-CONTAINING PROTEIN
Sobic.003G293300	(1 of 1) K14304 - nuclear pore complex protein Nup85 (NUP85)
Sobic.003G293400	(1 of 3) K07151 - dolichyl-diphosphooligosaccharide--protein glycosyltransferase (STT3)
Sobic.003G293450
Sobic.003G293500	(1 of 2) PTHR11638//PTHR11638:SF116 - ATP-DEPENDENT CLP PROTEASE // SUBFAMILY NOT NAMED
Sobic.003G293550
Sobic.003G293600	(1 of 4) K17913 - carlactone synthase / all-trans-10'-apo-beta-carotenal 13,14-cleaving dioxygenase (CCD8)
Sobic.003G293800	(1 of 7) K19355 - mannan endo-1,4-beta-mannosidase (MAN)
Sobic.003G293900	(1 of 9) PF04720 - PDDEXK-like family of unknown function (PDDEXK_6)
Sobic.003G294100	(1 of 1) K01465 - dihydroorotase (URA4, pyrC)
Sobic.003G294200	(1 of 59) PF01535//PF13041//PF13812 - PPR repeat (PPR) // PPR repeat family (PPR_2) // Pentatricopeptide repeat domain (PPR_3)
Sobic.003G294300	(1 of 1) KOG4837 - Uncharacterized conserved protein
Sobic.003G294500	(1 of 1) PTHR11566:SF44 - DYNAMIN-LIKE PROTEIN C
Sobic.003G294550
Sobic.003G294700
--------------	Bin 978
Sobic.003G296800	(1 of 38) 1.6.5.3 - NADH:ubiquinone reductase (H(+)-translocating) / Ubiquinone reductase
Sobic.003G297100
Sobic.003G297200	(1 of 1) PTHR31479:SF3 - GB
Sobic.003G297500	(1 of 1) PTHR12630//PTHR12630:SF8 - N-LINKED OLIGOSACCHARIDE PROCESSING // SUBFAMILY NOT NAMED
Sobic.003G297600	(1 of 171) PF00847 - AP2 domain (AP2)
Sobic.003G297800	(1 of 1) PTHR23115:SF14 - ELONGATION FACTOR FAMILY PROTEIN
Sobic.003G298000
Sobic.003G298400	(1 of 2) PF02151//PF13474 - UvrB/uvrC motif (UVR) // SnoaL-like domain (SnoaL_3)
Sobic.003G298700	weakly similar to Putative uncharacterized protein
Sobic.003G299100	weakly similar to Os01g0754600 protein
Sobic.003G299400
Sobic.003G296700	(1 of 1203) 2.7.11.1 - Non-specific serine/threonine protein kinase / Threonine-specific protein kinase
Sobic.003G296900	(1 of 6) PF06454 - Protein of unknown function (DUF1084) (DUF1084)
Sobic.003G297000	(1 of 5) K17794 - mitochondrial import inner membrane translocase subunit TIM23 (TIM23)
Sobic.003G297300	(1 of 303) PF00646 - F-box domain (F-box)
Sobic.003G297400	(1 of 1) PTHR11941//PTHR11941:SF94 - ENOYL-COA HYDRATASE-RELATED // 3-HYDROXYISOBUTYRYL-COA HYDROLASE-LIKE PROTEIN 5
Sobic.003G297700	(1 of 1) 2.4.1.182 - Lipid-A-disaccharide synthase
Sobic.003G297900	(1 of 2) PTHR22055 - 28 KDA HEAT- AND ACID-STABLE PHOSPHOPROTEIN PDGF-ASSOCIATED PROTEIN
Sobic.003G298100	(1 of 1) PTHR33873:SF1 - TRANSCRIPTION FACTOR VOZ1
Sobic.003G298200	(1 of 1) PTHR11695:SF509 - RETICULON-4-INTERACTING PROTEIN 1 HOMOLOG, MITOCHONDRIAL
Sobic.003G298300	(1 of 1) PTHR12499//PTHR12499:SF2 - OPTIC ATROPHY 3 PROTEIN OPA3 // SUBFAMILY NOT NAMED
Sobic.003G298500	(1 of 1) 2.1.1.240 - Trans-resveratrol di-O-methyltransferase / Resveratrol O-methyltransferase
Sobic.003G298600	(1 of 11) PF02362//PF06507 - B3 DNA binding domain (B3) // Auxin response factor (Auxin_resp)
Sobic.003G298800	(1 of 1) PTHR33156//PTHR33156:SF2 - FAMILY NOT NAMED // NUCLEAR FUSION DEFECTIVE 6
Sobic.003G298900	(1 of 1) PTHR12741//PTHR12741:SF18 - LYST-INTERACTING PROTEIN LIP5 DOPAMINE RESPONSIVE PROTEIN DRG-1 // SUBFAMILY NOT NAMED
Sobic.003G299000	(1 of 1) PTHR31805//PTHR31805:SF3 - FAMILY NOT NAMED // PROLINE-RICH PROTEIN-RELATED
Sobic.003G299200	(1 of 58) PF01535//PF13041//PF13812 - PPR repeat (PPR) // PPR repeat family (PPR_2) // Pentatricopeptide repeat domain (PPR_3)
Sobic.003G299300	(1 of 4) PTHR33869:SF5 - CLAVATA3/ESR (CLE)-RELATED PROTEIN 3
Sobic.003G299500
--------------	Bin 985
Sobic.003G315900
Sobic.003G316100	(1 of 3) K13103 - tuftelin-interacting protein 11 (TFIP11)
Sobic.003G316200	(1 of 3) PTHR10281//PTHR10281:SF44 - MEMBRANE-ASSOCIATED PROGESTERONE RECEPTOR COMPONENT-RELATED // SUBFAMILY NOT NAMED
Sobic.003G316350
Sobic.003G316500	(1 of 1) PTHR10799:SF777 - DNA-BINDING PROTEIN-RELATED
Sobic.003G316601	(1 of 14) 5.99.1.3 - DNA topoisomerase (ATP-hydrolyzing) / Type II DNA topoisomerase
Sobic.003G317300	(1 of 8) PTHR23155//PTHR23155:SF627 - LEUCINE-RICH REPEAT-CONTAINING PROTEIN // SUBFAMILY NOT NAMED
Sobic.003G317700	(1 of 1) PTHR10217:SF476 - CYCLIC NUCLEOTIDE-GATED ION CHANNEL 4
Sobic.003G317800	(1 of 50) 3.2.1.14 - Chitinase / Poly-beta-glucosaminidase
Sobic.003G317900	(1 of 50) 3.2.1.14 - Chitinase / Poly-beta-glucosaminidase
Sobic.003G318001	(1 of 50) 3.2.1.14 - Chitinase / Poly-beta-glucosaminidase
Sobic.003G316000	similar to Putative uncharacterized protein
Sobic.003G316300	(1 of 1) PTHR11851:SF155 - INSULIN-DEGRADING ENZYME
Sobic.003G316400	(1 of 1) PTHR27007//PTHR27007:SF24 - FAMILY NOT NAMED // L-TYPE LECTIN-DOMAIN CONTAINING RECEPTOR KINASE IX.1-RELATED
Sobic.003G316700	(1 of 1) PTHR19845//PTHR19845:SF8 - KATANIN P80 SUBUNIT // SUBFAMILY NOT NAMED
Sobic.003G316850	(1 of 1) PTHR10687//PTHR10687:SF19 - SECRETORY CARRIER-ASSOCIATED MEMBRANE PROTEIN SCAMP // SUBFAMILY NOT NAMED
Sobic.003G317000	(1 of 12) PF00651//PF03000 - BTB/POZ domain (BTB) // NPH3 family (NPH3)
Sobic.003G317100	(1 of 1) PTHR34053//PTHR34053:SF1 - FAMILY NOT NAMED // PROTEIN ULTRAPETALA 1-RELATED
Sobic.003G317200	(1 of 1) K12184 - ESCRT-I complex subunit VPS28 (VPS28)
Sobic.003G317400	(1 of 3) K04718 - sphingosine kinase (SPHK)
Sobic.003G317500	(1 of 2) K13513 - lysocardiolipin and lysophospholipid acyltransferase (LCLAT1, AGPAT8)
Sobic.003G317600	(1 of 5) K17871 - NADH:ubiquinone reductase (non-electrogenic) (ndh1)
--------------	Bin 988
Sobic.003G322900	similar to Putative uncharacterized protein
Sobic.003G323100	similar to Putative uncharacterized protein
Sobic.003G323201
Sobic.003G323400
Sobic.003G322600	(1 of 4) PF04502 - Family of unknown function (DUF572) (DUF572)
Sobic.003G322700	similar to Putative uncharacterized protein P0684C02.6-1
Sobic.003G322800	(1 of 1) PTHR31683//PTHR31683:SF8 - FAMILY NOT NAMED // MAJOR POLLEN ALLERGEN-LIKE PROTEIN
Sobic.003G323000
Sobic.003G323300	Predicted protein
Sobic.003G323500	(1 of 1) PTHR13871//PTHR13871:SF48 - THIOREDOXIN // SUBFAMILY NOT NAMED
Sobic.003G323600	(1 of 1) PTHR10388//PTHR10388:SF19 - EUKARYOTIC TRANSLATION INITIATION FACTOR SUI1 // SUBFAMILY NOT NAMED
Sobic.003G323700	(1 of 5) PTHR10795//PTHR10795:SF377 - PROPROTEIN CONVERTASE SUBTILISIN/KEXIN // SUBFAMILY NOT NAMED
Sobic.003G323750
Sobic.003G323800	similar to Os01g0795600 protein
Sobic.003G323900
Sobic.003G324000	(1 of 1) 1.1.1.157 - 3-hydroxybutyryl-CoA dehydrogenase / BHBD
Sobic.003G324100	(1 of 1) K01094 - phosphatidylglycerophosphatase GEP4 (GEP4)
Sobic.003G324200	(1 of 60) PF04578//PF13968 - Protein of unknown function, DUF594 (DUF594) // Domain of unknown function (DUF4220) (DUF4220)
Sobic.003G324300	(1 of 2) PTHR10825:SF5 - E3 UBIQUITIN-PROTEIN LIGASE RING1
--------------	Bin 994
Sobic.003G335800
Sobic.003G336300	(1 of 1) PTHR32246:SF15 - CALCIUM-DEPENDENT LIPID-BINDING (CALB DOMAIN) FAMILY PROTEIN
Sobic.003G336550
Sobic.003G335900	(1 of 29) PF04525 - LURP-one-related (LOR)
Sobic.003G336000	(1 of 2) 5.4.2.11//5.4.2.12 - Phosphoglycerate mutase (2,3-diphosphoglycerate-dependent) / Phosphoglyceromutase // Phosphoglycerate mutase (2,3-diphosphoglycerate-independent) / Phosphoglyceromutase
Sobic.003G336100	(1 of 1) PTHR31419:SF1 - AUXIN EFFLUX CARRIER FAMILY PROTEIN
Sobic.003G336200	weakly similar to Putative uncharacterized protein P0690H04.6-1
Sobic.003G336400	(1 of 164) PF01535//PF13041 - PPR repeat (PPR) // PPR repeat family (PPR_2)
Sobic.003G336500	(1 of 1) PTHR11208//PTHR11208:SF49 - RNA-BINDING PROTEIN RELATED // SUBFAMILY NOT NAMED
Sobic.003G336600	(1 of 1) PTHR24326//PTHR24326:SF220 - FAMILY NOT NAMED // WUSCHEL-RELATED HOMEOBOX 13
Sobic.003G336700	(1 of 31) PF07714//PF08263//PF13855 - Protein tyrosine kinase (Pkinase_Tyr) // Leucine rich repeat N-terminal domain (LRRNT_2) // Leucine rich repeat (LRR_8)
Sobic.003G336800	similar to Gastric mucin-like protein
Sobic.003G336900	(1 of 7) PF00560//PF07714//PF08263 - Leucine Rich Repeat (LRR_1) // Protein tyrosine kinase (Pkinase_Tyr) // Leucine rich repeat N-terminal domain (LRRNT_2)
Sobic.003G337000	(1 of 9) K06689 - ubiquitin-conjugating enzyme E2 D/E (UBE2D_E, UBC4, UBC5)
Sobic.003G337100	(1 of 9) PF11331 - Probable zinc-ribbon domain (zinc_ribbon_12)
Sobic.003G337200	(1 of 48) PF01535//PF13041//PF14432 - PPR repeat (PPR) // PPR repeat family (PPR_2) // DYW family of nucleic acid deaminases (DYW_deaminase)
Sobic.003G337300	(1 of 1) K08876 - SCY1-like protein 1 (SCYL1)
Sobic.003G337400	(1 of 1) PTHR24298//PTHR24298:SF56 - FAMILY NOT NAMED // TRANS-CINNAMATE 4-MONOOXYGENASE
Sobic.003G337500	(1 of 97) PF03106 - WRKY DNA -binding domain (WRKY)
Sobic.003G337600	(1 of 97) PF03106 - WRKY DNA -binding domain (WRKY)
Sobic.003G337700	(1 of 97) PF03106 - WRKY DNA -binding domain (WRKY)
Sobic.003G337800	(1 of 97) PF03106 - WRKY DNA -binding domain (WRKY)
--------------	Bin 1000
Sobic.003G349700	(1 of 49) PF13912 - C2H2-type zinc finger (zf-C2H2_6)
Sobic.003G350100	(1 of 13) K11252 - histone H2B (H2B)
Sobic.003G350400	(1 of 46) PF00314 - Thaumatin family (Thaumatin)
Sobic.003G350500
Sobic.003G350850
Sobic.003G351100
Sobic.003G351200	(1 of 2) PTHR14499//PTHR14499:SF75 - POTASSIUM CHANNEL TETRAMERIZATION DOMAIN-CONTAINING // SUBFAMILY NOT NAMED
Sobic.003G351600	similar to Os01g0840800 protein
Sobic.003G351701	(1 of 1) PTHR12276:SF10 - ENTH/VHS FAMILY PROTEIN
Sobic.003G351800
Sobic.003G349800	(1 of 6) PF06136 - Domain of unknown function (DUF966) (DUF966)
Sobic.003G349900	(1 of 3) K02879 - large subunit ribosomal protein L17 (RP-L17, MRPL17, rplQ)
Sobic.003G350000	(1 of 12) PF13041//PF13812 - PPR repeat family (PPR_2) // Pentatricopeptide repeat domain (PPR_3)
Sobic.003G350200
Sobic.003G350300	(1 of 2) K10575 - ubiquitin-conjugating enzyme E2 G1 (UBE2G1, UBC7)
Sobic.003G350600	(1 of 1) PTHR12300//PTHR12300:SF60 - HVA22-LIKE PROTEINS // SUBFAMILY NOT NAMED
Sobic.003G350700	(1 of 6) PTHR19375:SF232 - MEDIATOR OF RNA POLYMERASE II TRANSCRIPTION SUBUNIT 37E-RELATED
Sobic.003G350800	(1 of 2) PTHR33981:SF3 - EXPRESSED PROTEIN	https://www.nature.com/articles/s41598-024-63308-0	Scientific Reports, 14, 2024	Iron and zinc concentration in grains
Sobic.003G350900	(1 of 2) PTHR24326//PTHR24326:SF263 - FAMILY NOT NAMED // WUSCHEL-RELATED HOMEOBOX 4
Sobic.003G351000	(1 of 3) K02920 - large subunit ribosomal protein L36e (RP-L36e, RPL36)
Sobic.003G351150	(1 of 2) PTHR24073:SF553 - RAS-RELATED PROTEIN RABA1G
Sobic.003G351300	(1 of 5) 2.3.1.50 - Serine C-palmitoyltransferase
Sobic.003G351401	(1 of 8) KOG3991 - Uncharacterized conserved protein
Sobic.003G351501
Sobic.003G351900	(1 of 1) PTHR32382//PTHR32382:SF0 - FAMILY NOT NAMED // FASCICLIN-LIKE ARABINOGALACTAN PROTEIN 4
--------------	Bin 1035
Sobic.003G419300	(1 of 2) PTHR13683//PTHR13683:SF368 - ASPARTYL PROTEASES // SUBFAMILY NOT NAMED
Sobic.003G419400	(1 of 2) PTHR13683//PTHR13683:SF289 - ASPARTYL PROTEASES // SUBFAMILY NOT NAMED
Sobic.003G419500	(1 of 2) PTHR13683//PTHR13683:SF289 - ASPARTYL PROTEASES // SUBFAMILY NOT NAMED
Sobic.003G420201	Predicted protein
Sobic.003G419600	(1 of 2) PF00560//PF00931 - Leucine Rich Repeat (LRR_1) // NB-ARC domain (NB-ARC)
Sobic.003G419700	(1 of 1) PTHR35725:SF1 - CLASSICAL ARABINOGALACTAN PROTEIN 26
Sobic.003G419800	(1 of 164) PF01535//PF13041 - PPR repeat (PPR) // PPR repeat family (PPR_2)
Sobic.003G419900	(1 of 1) K08903 - photosystem II 13kDa protein (psb28)
Sobic.003G420000	(1 of 19) PF01535//PF13041//PF13812//PF14432 - PPR repeat (PPR) // PPR repeat family (PPR_2) // Pentatricopeptide repeat domain (PPR_3) // DYW family of nucleic acid deaminases (DYW_deaminase)
Sobic.003G420100	(1 of 2) K13207 - CUG-BP- and ETR3-like factor (CUGBP, BRUNOL, CELF)
Sobic.003G420300	(1 of 1) PTHR33826:SF2 - HYDROXYPROLINE-RICH GLYCOPROTEIN FAMILY PROTEIN
Sobic.003G420400	(1 of 1) PF15159 - Phosphatidylinositol N-acetylglucosaminyltransferase subunit Y (PIG-Y)
Sobic.003G420500	(1 of 1) PTHR24093:SF296 - CALCIUM-TRANSPORTING ATPASE 4, PLASMA MEMBRANE-TYPE-RELATED
Sobic.003G420600	(1 of 1) PTHR23196//PTHR23196:SF14 - PAX TRANSCRIPTION ACTIVATION DOMAIN INTERACTING PROTEIN // SUBFAMILY NOT NAMED
--------------	Bin 1044
Sobic.003G437001	(1 of 3) PTHR11783//PTHR11783:SF94 - SULFOTRANSFERASE SULT // SUBFAMILY NOT NAMED
Sobic.003G437100	(1 of 4) 2.8.2.24 - Desulfoglucosinolate sulfotransferase
Sobic.003G437200	(1 of 4) 2.8.2.24 - Desulfoglucosinolate sulfotransferase
Sobic.003G437300	(1 of 1) PTHR11783//PTHR11783:SF83 - SULFOTRANSFERASE SULT // SUBFAMILY NOT NAMED
Sobic.003G437400	(1 of 147) 1.11.1.7 - Peroxidase / Lactoperoxidase
Sobic.003G437500	(1 of 2) PTHR19957//PTHR19957:SF111 - SYNTAXIN // SUBFAMILY NOT NAMED
Sobic.003G437800	(1 of 8) PF02496 - ABA/WDS induced protein (ABA_WDS)
Sobic.003G438000	(1 of 3) PTHR13890//PTHR13890:SF9 - RNA SPLICING PROTEIN MRS2, MITOCHONDRIAL // SUBFAMILY NOT NAMED
Sobic.003G438100	weakly similar to Os01g0963800 protein
Sobic.003G438300
Sobic.003G438600	(1 of 6) PF00069//PF00954//PF01453 - Protein kinase domain (Pkinase) // S-locus glycoprotein domain (S_locus_glycop) // D-mannose binding lectin (B_lectin)
Sobic.003G438700	(1 of 5) PF05512 - AWPM-19-like family (AWPM-19)
Sobic.003G438800
Sobic.003G436700	(1 of 2) K02947 - small subunit ribosomal protein S10e (RP-S10e, RPS10)
Sobic.003G436750
Sobic.003G436800	(1 of 147) 1.11.1.7 - Peroxidase / Lactoperoxidase
Sobic.003G436900
Sobic.003G437600	(1 of 1) PTHR10438//PTHR10438:SF280 - THIOREDOXIN // THIOREDOXIN Y1, CHLOROPLASTIC-RELATED
Sobic.003G437900	(1 of 1) PTHR11999//PTHR11999:SF110 - GROUP II PYRIDOXAL-5-PHOSPHATE DECARBOXYLASE // SUBFAMILY NOT NAMED
Sobic.003G438200	(1 of 2) K08516 - synaptobrevin homolog YKT6 (YKT6)
Sobic.003G438400	(1 of 2) PTHR22835//PTHR22835:SF225 - ZINC FINGER FYVE DOMAIN CONTAINING PROTEIN // SUBFAMILY NOT NAMED
Sobic.003G438500	similar to Fibroin heavy chain-like protein
--------------	Bin 1092
Sobic.004G076800	(1 of 36) PF14009 - Domain of unknown function (DUF4228) (DUF4228)
Sobic.004G077200
Sobic.004G077700
Sobic.004G078200
Sobic.004G076600	(1 of 3) PTHR31065:SF2 - PLATZ TRANSCRIPTION FACTOR DOMAIN-CONTAINING PROTEIN
Sobic.004G076666	(1 of 3) PTHR31065:SF2 - PLATZ TRANSCRIPTION FACTOR DOMAIN-CONTAINING PROTEIN
Sobic.004G076732	(1 of 3) K14800 - pre-rRNA-processing protein TSR2 (TSR2)
Sobic.004G076850
Sobic.004G076900
Sobic.004G077000
Sobic.004G077100	(1 of 2) K02178 - checkpoint serine/threonine-protein kinase (BUB1)
Sobic.004G077300	(1 of 3) K18442 - brefeldin A-inhibited guanine nucleotide-exchange protein (ARFGEF, BIG)
Sobic.004G077400	(1 of 1) K15135 - mediator of RNA polymerase II transcription subunit 18 (MED18)
Sobic.004G077500	(1 of 2) PTHR22952//PTHR22952:SF117 - CAMP-RESPONSE ELEMENT BINDING PROTEIN-RELATED // BZIP TRANSCRIPTION FACTOR 60
Sobic.004G077600	(1 of 1) PTHR12802//PTHR12802:SF44 - SWI/SNF COMPLEX-RELATED // SWI/SNF COMPLEX SUBUNIT SWI3B
Sobic.004G077800	(1 of 1) K03027 - DNA-directed RNA polymerases I and III subunit RPAC1 (RPC40, POLR1C)
Sobic.004G077900	(1 of 3) PTHR14083 - YIP1 INTERACTING FACTOR HOMOLOG YIF1 PROTEIN
Sobic.004G078000	(1 of 2) 2.3.3.1 - Citrate (Si)-synthase / Citrate oxaloacetate-lyase ((pro-3S)-CH(2)COO->acetyl-CoA)
Sobic.004G078100	(1 of 2) PTHR10288//PTHR10288:SF147 - KH DOMAIN CONTAINING RNA BINDING PROTEIN // SUBFAMILY NOT NAMED
Sobic.004G078300	(1 of 3) KOG2866 - Uncharacterized conserved protein
Sobic.004G078400	(1 of 6) PF00069//PF00560//PF13855 - Protein kinase domain (Pkinase) // Leucine Rich Repeat (LRR_1) // Leucine rich repeat (LRR_8)
Sobic.004G078500	(1 of 7) PF00069//PF13855 - Protein kinase domain (Pkinase) // Leucine rich repeat (LRR_8)
--------------	Bin 1098
Sobic.004G087000	(1 of 1) K02112 - F-type H+-transporting ATPase subunit beta (ATPF1B, atpD)
Sobic.004G087100	(1 of 1) PTHR11926//PTHR11926:SF355 - GLUCOSYL/GLUCURONOSYL TRANSFERASES // SUBFAMILY NOT NAMED
Sobic.004G087200	(1 of 3) PTHR11926//PTHR11926:SF190 - GLUCOSYL/GLUCURONOSYL TRANSFERASES // SUBFAMILY NOT NAMED
Sobic.004G087300	(1 of 4) K13496 - UDP-glucosyl transferase 73C [EC:2.4.1.-] Glc - brassinosteroid (UGT73C)
Sobic.004G087750	(1 of 18) PF13966 - zinc-binding in reverse transcriptase (zf-RVT)
Sobic.004G086800	(1 of 7) 2.3.1.119//2.3.1.199 - Transferred entry: 1.1.1.330, 1.3.1.93, 2.3.1.199 and 4.2.1.134 // Very-long-chain 3-oxoacyl-CoA synthase / Very-long-chain beta-ketoacyl-CoA synthase
Sobic.004G086900
Sobic.004G087050
Sobic.004G087366	(1 of 22) PTHR12606:SF1 - GH15225P
Sobic.004G087432	(1 of 50) PF10551 - MULE transposase domain (MULE)
Sobic.004G087500	(1 of 3) K03301 - ATP:ADP antiporter, AAA family (TC.AAA)
Sobic.004G087600	(1 of 13) KOG0107 - Alternative splicing factor SRp20/9G8 (RRM superfamily)
Sobic.004G087700	(1 of 4) PTHR19241//PTHR19241:SF219 - ATP-BINDING CASSETTE TRANSPORTER // ABC TRANSPORTER G FAMILY MEMBER 38
--------------	Bin 1114
Sobic.004G107550
Sobic.004G107700	Predicted protein
Sobic.004G108001
Sobic.004G108300	(1 of 7) PTHR22814:SF33 - HEAVY METAL TRANSPORT/DETOXIFICATION DOMAIN-CONTAINING PROTEIN
Sobic.004G107600	(1 of 1) K04798 - prefoldin beta subunit (pfdB, PFDN6)
Sobic.004G107800	(1 of 1) PTHR12741:SF22 - CALLOSE SYNTHASE 8-RELATED
Sobic.004G107900	(1 of 2) PTHR13301//PTHR13301:SF50 - X-BOX TRANSCRIPTION FACTOR-RELATED // SUBFAMILY NOT NAMED
Sobic.004G108100	(1 of 2) PTHR10891//PTHR10891:SF633 - EF-HAND CALCIUM-BINDING DOMAIN CONTAINING PROTEIN // SUBFAMILY NOT NAMED
Sobic.004G108200	(1 of 182) KOG0156 - Cytochrome P450 CYP2 subfamily
Sobic.004G108400	(1 of 7) PTHR22814//PTHR22814:SF33 - COPPER TRANSPORT PROTEIN ATOX1-RELATED // HEAVY METAL TRANSPORT/DETOXIFICATION DOMAIN-CONTAINING PROTEIN
--------------	Bin 1115
Sobic.004G108600	(1 of 6) PTHR14155//PTHR14155:SF130 - RING FINGER DOMAIN-CONTAINING // SUBFAMILY NOT NAMED
Sobic.004G108700
Sobic.004G108900
Sobic.004G109100	(1 of 5) PTHR14155//PTHR14155:SF165 - RING FINGER DOMAIN-CONTAINING // SUBFAMILY NOT NAMED
Sobic.004G109300	(1 of 5) PTHR14155//PTHR14155:SF165 - RING FINGER DOMAIN-CONTAINING // SUBFAMILY NOT NAMED
Sobic.004G109400	(1 of 12) PTHR14155//PTHR14155:SF147 - RING FINGER DOMAIN-CONTAINING // SUBFAMILY NOT NAMED
Sobic.004G109600	(1 of 10) PTHR14155//PTHR14155:SF146 - RING FINGER DOMAIN-CONTAINING // SUBFAMILY NOT NAMED
Sobic.004G109700	(1 of 10) PTHR14155//PTHR14155:SF146 - RING FINGER DOMAIN-CONTAINING // SUBFAMILY NOT NAMED
Sobic.004G109800	(1 of 10) PTHR14155//PTHR14155:SF146 - RING FINGER DOMAIN-CONTAINING // SUBFAMILY NOT NAMED
Sobic.004G109900	(1 of 10) PTHR14155//PTHR14155:SF146 - RING FINGER DOMAIN-CONTAINING // SUBFAMILY NOT NAMED
Sobic.004G108501
Sobic.004G108800	(1 of 13) 1.14.13.138 - Indolin-2-one monooxygenase / CYP71C2
Sobic.004G109000	(1 of 1) PTHR28039//PTHR28039:SF6 - FAMILY NOT NAMED // ALTERED INHERITANCE OF MITOCHONDRIA PROTEIN 18, MITOCHONDRIAL-RELATED
Sobic.004G109200	(1 of 5) PTHR14155//PTHR14155:SF165 - RING FINGER DOMAIN-CONTAINING // SUBFAMILY NOT NAMED
Sobic.004G109500
Sobic.004G109750
--------------	Bin 1117
Sobic.004G111800	(1 of 39) PF05678 - VQ motif (VQ)
Sobic.004G111900
Sobic.004G112100	(1 of 1) PTHR22936:SF4 - RHOMBOID FAMILY PROTEIN
Sobic.004G112200	(1 of 1) PTHR31989:SF48 - PROTEIN SOMBRERO
Sobic.004G112300
Sobic.004G111400	(1 of 46) PF00069//PF08263//PF13855 - Protein kinase domain (Pkinase) // Leucine rich repeat N-terminal domain (LRRNT_2) // Leucine rich repeat (LRR_8)
Sobic.004G111200	(1 of 19) PF00560//PF07714//PF08263//PF13855 - Leucine Rich Repeat (LRR_1) // Protein tyrosine kinase (Pkinase_Tyr) // Leucine rich repeat N-terminal domain (LRRNT_2) // Leucine rich repeat (LRR_8)
Sobic.004G111300
Sobic.004G111500	(1 of 1) PTHR23241//PTHR23241:SF54 - LATE EMBRYOGENESIS ABUNDANT PLANTS LEA-RELATED // LATE EMBRYOGENESIS ABUNDANT (LEA) PROTEIN-RELATED
Sobic.004G111600
Sobic.004G111650
Sobic.004G111700	(1 of 1) PTHR10159//PTHR10159:SF335 - DUAL SPECIFICITY PROTEIN PHOSPHATASE // SUBFAMILY NOT NAMED
Sobic.004G112000
--------------	Bin 1125
Sobic.004G119300
Sobic.004G119600	(1 of 76) PF01357//PF03330 - Pollen allergen (Pollen_allerg_1) // Rare lipoprotein A (RlpA)-like double-psi beta-barrel (DPBB_1)
Sobic.004G119800	(1 of 76) PF01357//PF03330 - Pollen allergen (Pollen_allerg_1) // Rare lipoprotein A (RlpA)-like double-psi beta-barrel (DPBB_1)
Sobic.004G120000	(1 of 91) PF01357 - Pollen allergen (Pollen_allerg_1)
Sobic.004G119200	(1 of 2) K12832 - splicing factor 3B subunit 5 (SF3B5, SF3B10)
Sobic.004G119400	(1 of 1) 6.3.4.19 - tRNA(Ile)-lysidine synthetase / Isoleucine-specific transfer ribonucleate lysidine synthetase
Sobic.004G119500	(1 of 1) PTHR12383:SF25 - CHLOROPLAST PROCESSING PEPTIDASE
Sobic.004G119700	(1 of 3) K03363 - cell division cycle 20, cofactor of APC complex (CDC20)
Sobic.004G119900	(1 of 76) PF01357//PF03330 - Pollen allergen (Pollen_allerg_1) // Rare lipoprotein A (RlpA)-like double-psi beta-barrel (DPBB_1)
--------------	Bin 1140
Sobic.004G130850	(1 of 188) PTHR23002 - ZINC FINGER CCHC DOMAIN CONTAINING PROTEIN
Sobic.004G130900	(1 of 2) PTHR10315//PTHR10315:SF34 - SEVEN IN ABSENTIA HOMOLOG // E3 UBIQUITIN-PROTEIN LIGASE SINAT3-RELATED
--------------	Bin 1150
--------------	Bin 1159
Sobic.004G135000
Sobic.004G134801
Sobic.004G134900
--------------	Bin 1181
Sobic.004G138650
Sobic.004G138700
Sobic.004G138750
Sobic.004G138800	(1 of 1) K09548 - prefoldin subunit 1 (PFDN1)
--------------	Bin 1182
Sobic.004G138900	(1 of 4) PTHR11785:SF230 - CATIONIC AMINO ACID TRANSPORTER 1
Sobic.004G139000	similar to Putative uncharacterized protein OSJNBa0035A24.16
Sobic.004G139201
Sobic.004G138850	(1 of 157) PTHR23002//PTHR23002:SF63 - ZINC FINGER CCHC DOMAIN CONTAINING PROTEIN // SUBFAMILY NOT NAMED
Sobic.004G139100
Sobic.004G139300	(1 of 8) PTHR24298:SF58 - CYTOCHROME P450 76C1
--------------	Bin 1183
Sobic.004G139500
Sobic.004G139450	(1 of 157) PTHR23002//PTHR23002:SF63 - ZINC FINGER CCHC DOMAIN CONTAINING PROTEIN // SUBFAMILY NOT NAMED
Sobic.004G139700	(1 of 1) 2.3.1.103//2.3.1.92//3.4.16.5 - Sinapoylglucose--sinapoylglucose O-sinapoyltransferase // Sinapoylglucose--malate O-sinapoyltransferase // Carboxypeptidase C / Serine-type carboxypeptidase I
Sobic.004G139800	weakly similar to Putative uncharacterized protein
--------------	Bin 1194
Sobic.004G145000	(1 of 1) PTHR10997//PTHR10997:SF35 - IMPORTIN-7, 8, 11 // SUBFAMILY NOT NAMED
--------------	Bin 1204
Sobic.004G154100
Sobic.004G153800
Sobic.004G153900	(1 of 8) K15803 - (-)-germacrene D synthase (GERD)
Sobic.004G154000	(1 of 13) 3.2.1.8 - Endo-1,4-beta-xylanase
Sobic.004G154200	(1 of 2) PTHR24198//PTHR24198:SF51 - ANKYRIN REPEAT AND PROTEIN KINASE DOMAIN-CONTAINING PROTEIN // SUBFAMILY NOT NAMED	https://link.springer.com/article/10.1007/s12298-020-00848-5	Physiology and Molecular Biology of Plants, 26, 2020	Epi-cuticular wax genes
Sobic.004G154300	(1 of 1) K12164 - ubiquitin-like modifier-activating enzyme 5 (UBA5, UBE1DC1)	https://link.springer.com/article/10.1007/s12298-020-00848-5	Physiology and Molecular Biology of Plants, 26, 2020	Epi-cuticular wax genes
--------------	Bin 1206
Sobic.004G155600	(1 of 2) PTHR24078//PTHR24078:SF212 - DNAJ HOMOLOG SUBFAMILY C MEMBER // SUBFAMILY NOT NAMED
Sobic.004G155900	(1 of 2) PTHR22814//PTHR22814:SF142 - COPPER TRANSPORT PROTEIN ATOX1-RELATED // SUBFAMILY NOT NAMED
Sobic.004G156250
Sobic.004G156300	(1 of 35) K14488 - SAUR family protein (SAUR)
Sobic.004G155400	weakly similar to Putative uncharacterized protein
Sobic.004G155700	(1 of 2) PTHR11021:SF5 - U6 SNRNA-ASSOCIATED SM PROTEIN-RELATED
Sobic.004G155800	(1 of 1) K01652 - acetolactate synthase I/II/III large subunit (E2.2.1.6L, ilvB, ilvG, ilvI)
Sobic.004G156000	(1 of 7) 1.1.1.146 - 11-beta-hydroxysteroid dehydrogenase / Corticosteroid 11-beta-dehydrogenase	https://link.springer.com/article/10.1007/s12298-020-00848-5	Physiology and Molecular Biology of Plants, 26, 2020	Epi-cuticular wax genes
Sobic.004G156100	(1 of 147) 1.11.1.7 - Peroxidase / Lactoperoxidase
Sobic.004G156200	(1 of 1) K02324 - DNA polymerase epsilon subunit 1 (POLE1)
--------------	Bin 1214
Sobic.004G163350
Sobic.004G163400	(1 of 1) PF00024//PF00954//PF01453 - PAN domain (PAN_1) // S-locus glycoprotein domain (S_locus_glycop) // D-mannose binding lectin (B_lectin)
Sobic.004G163600	(1 of 1) PTHR21470//PTHR21470:SF5 - NTKL-BINDING PROTEIN 1 // SUBFAMILY NOT NAMED
Sobic.004G164200	(1 of 2) K07213 - copper chaperone (ATOX1, ATX1, copZ)
Sobic.004G164300
Sobic.004G163000	(1 of 2) K15505 - DNA repair protein RAD5 [EC:3.6.4.-] (RAD5)
Sobic.004G163100	(1 of 1) PTHR33270:SF3 - EXPRESSED PROTEIN
Sobic.004G163200	(1 of 1) PTHR10015//PTHR10015:SF164 - HEAT SHOCK TRANSCRIPTION FACTOR // HEAT STRESS TRANSCRIPTION FACTOR A-3
Sobic.004G163300	(1 of 2) K14510 - serine/threonine-protein kinase CTR1 (CTR1)
Sobic.004G163500	(1 of 2) PTHR14155//PTHR14155:SF169 - RING FINGER DOMAIN-CONTAINING // SUBFAMILY NOT NAMED
Sobic.004G163700	(1 of 1) PTHR10357//PTHR10357:SF174 - ALPHA-AMYLASE // SUBFAMILY NOT NAMED	https://bmcplantbiol.biomedcentral.com/articles/10.1186/s12870-021-03155-7	BMC Plant Biology, 21, 2021	Parasitic plant striga resistance
Sobic.004G163800	(1 of 8) PF12899 - Alkaline and neutral invertase (Glyco_hydro_100)
Sobic.004G163900	(1 of 3) K18211 - synaptosomal-associated protein 25 (SNAP25)
Sobic.004G164000	(1 of 1) PTHR31311:SF4 - GLYCOSYLTRANSFERASE 3-RELATED
Sobic.004G164100	(1 of 164) PF01535//PF13041 - PPR repeat (PPR) // PPR repeat family (PPR_2)
Sobic.004G164400	(1 of 2) PTHR35137:SF1 - CRUMPLED LEAF
--------------	Bin 1215
Sobic.004G165300	(1 of 59) PF07883 - Cupin domain (Cupin_2)
Sobic.004G164500	(1 of 13) PTHR10634 - AN1-TYPE ZINC FINGER PROTEIN
Sobic.004G164700	similar to Os04g0411200 protein
Sobic.004G165000	(1 of 2) K14347 - solute carrier family 10 (sodium/bile acid cotransporter), member 7 (SLC10A7, P7)
Sobic.004G165100	(1 of 2) PTHR11362//PTHR11362:SF39 - PHOSPHATIDYLETHANOLAMINE-BINDING PROTEIN // SUBFAMILY NOT NAMED
Sobic.004G165400
Sobic.004G165500	weakly similar to Putative uncharacterized protein
Sobic.004G165700	(1 of 1) PTHR10072//PTHR10072:SF43 - IRON-SULFUR CLUSTER ASSEMBLY PROTEIN // SUBFAMILY NOT NAMED
Sobic.004G165800	(1 of 3) PTHR10579//PTHR10579:SF64 - CALCIUM-ACTIVATED CHLORIDE CHANNEL REGULATOR // SUBFAMILY NOT NAMED
Sobic.004G166100
Sobic.004G166200	Predicted protein
Sobic.004G164600
Sobic.004G164650
Sobic.004G164800	(1 of 1) PTHR10459//PTHR10459:SF54 - DNA LIGASE // POLY [ADP-RIBOSE] POLYMERASE 3
Sobic.004G165200	(1 of 1) KOG1454//KOG4409 - Predicted hydrolase/acyltransferase (alpha/beta hydrolase superfamily) // Predicted hydrolase/acyltransferase (alpha/beta hydrolase superfamily)
Sobic.004G165600	(1 of 61) 3.2.1.39 - Glucan endo-1,3-beta-D-glucosidase / Laminarinase
Sobic.004G165900	(1 of 1) PTHR11220//PTHR11220:SF22 - HEME-BINDING PROTEIN-RELATED // SUBFAMILY NOT NAMED
Sobic.004G166000	(1 of 2) PTHR18952//PTHR18952:SF129 - CARBONIC ANHYDRASE // SUBFAMILY NOT NAMED
Sobic.004G166301	(1 of 7) PTHR22639 - GAG-RELATED PROTEIN
--------------	Bin 1218
Sobic.004G168700	(1 of 61) PF03168 - Late embryogenesis abundant protein (LEA_2)
Sobic.004G169200	(1 of 3) PTHR22849//PTHR22849:SF49 - WDSAM1 PROTEIN // SUBFAMILY NOT NAMED
Sobic.004G168500	(1 of 1) K03386 - peroxiredoxin (alkyl hydroperoxide reductase subunit C) [EC:1.11.1.15] (E1.11.1.15, PRDX, ahpC)
Sobic.004G168600	(1 of 1) PTHR11638//PTHR11638:SF104 - ATP-DEPENDENT CLP PROTEASE // SUBFAMILY NOT NAMED
Sobic.004G168800	(1 of 1) PTHR22952//PTHR22952:SF111 - CAMP-RESPONSE ELEMENT BINDING PROTEIN-RELATED // SUBFAMILY NOT NAMED
Sobic.004G168900	(1 of 2) K14536 - ribosome assembly protein 1 (RIA1)
Sobic.004G169100	(1 of 46) PF00069//PF08263//PF13855 - Protein kinase domain (Pkinase) // Leucine rich repeat N-terminal domain (LRRNT_2) // Leucine rich repeat (LRR_8)
Sobic.004G169000	(1 of 2) PTHR12526//PTHR12526:SF395 - GLYCOSYLTRANSFERASE // SUBFAMILY NOT NAMED
--------------	Bin 1228
Sobic.004G183000
Sobic.004G183900	(1 of 4) PTHR10177//PTHR10177:SF208 - CYCLINE // SUBFAMILY NOT NAMED
Sobic.004G184101	(1 of 8) PF03242 - Late embryogenesis abundant protein (LEA_3)
Sobic.004G184300	(1 of 4) PTHR10177//PTHR10177:SF208 - CYCLINE // SUBFAMILY NOT NAMED
Sobic.004G184400	(1 of 14) KOG4282 - Transcription factor GT-2 and related proteins, contains trihelix DNA-binding/SANT domain
Sobic.004G182900	(1 of 1) PTHR12321//PTHR12321:SF49 - CPG BINDING PROTEIN // SUBFAMILY NOT NAMED
Sobic.004G183100	(1 of 18) PF12854//PF13041 - PPR repeat (PPR_1) // PPR repeat family (PPR_2)
Sobic.004G183200	similar to Putative uncharacterized protein
Sobic.004G183300	(1 of 1) PTHR37724:SF1 - COPPER ION TRANSMEMBRANE TRANSPORTER
Sobic.004G183400	(1 of 76) 5.2.1.8 - Peptidylprolyl isomerase / Rotamase
Sobic.004G183501	(1 of 76) 5.2.1.8 - Peptidylprolyl isomerase / Rotamase
Sobic.004G183600	(1 of 1) PTHR22960:SF0 - MOLYBDENUM COFACTOR BIOSYNTHESIS PROTEIN 1
Sobic.004G183701
Sobic.004G183800	(1 of 1) PTHR11262//PTHR11262:SF4 - HSL AND CLP PROTEASE // ATP-DEPENDENT CLP PROTEASE ATP-BINDING SUBUNIT CLPX-LIKE, MITOCHONDRIAL
Sobic.004G183950
Sobic.004G184000	(1 of 1) PTHR23137:SF8 - GOT1/SFT2-LIKE VESCICLE TRANSPORT PROTEIN
Sobic.004G184200	(1 of 150) PF00010 - Helix-loop-helix DNA-binding domain (HLH)
Sobic.004G184500	(1 of 5) K00940 - nucleoside-diphosphate kinase (ndk, NME)
--------------	Bin 1243
Sobic.004G207733	(1 of 4) PTHR22880:SF134 - TRANSCRIPTION FACTOR GTE8-RELATED
Sobic.004G207766	(1 of 4) PTHR22880:SF134 - TRANSCRIPTION FACTOR GTE8-RELATED
Sobic.004G208201
Sobic.004G208400	(1 of 23) PF00643 - B-box zinc finger (zf-B_box)
Sobic.004G208700	(1 of 8) PTHR22595//PTHR22595:SF60 - CHITINASE-RELATED // SUBFAMILY NOT NAMED
Sobic.004G209200	(1 of 4) PTHR10177//PTHR10177:SF208 - CYCLINE // SUBFAMILY NOT NAMED
Sobic.004G207800	(1 of 2) PTHR22835//PTHR22835:SF271 - ZINC FINGER FYVE DOMAIN CONTAINING PROTEIN // SUBFAMILY NOT NAMED
Sobic.004G207900	(1 of 2) PTHR10231:SF25 - UDP-SUGAR TRANSPORTER PROTEIN SLC35A4-RELATED
Sobic.004G208000	(1 of 1) 3.5.1.19 - Nicotinamidase / Nicotine deamidase
Sobic.004G208100	weakly similar to Putative uncharacterized protein OSJNBa0030C08.6
Sobic.004G208301	(1 of 1) PTHR23245//PTHR23245:SF36 - UNCHARACTERIZED // TRNA (GUANINE(37)-N1)-METHYLTRANSFERASE
Sobic.004G208500	(1 of 1) K15026 - translation initiation factor 2A (EIF2A)
Sobic.004G208600
Sobic.004G208800	weakly similar to Os09g0103200 protein
Sobic.004G208900	(1 of 2) PTHR12375//PTHR12375:SF32 - RNA-BINDING PROTEIN LUC7-RELATED // SUBFAMILY NOT NAMED
Sobic.004G209000	(1 of 2) K12501 - homogentisate solanesyltransferase (HST)
Sobic.004G209100	(1 of 8) KOG1032 - Uncharacterized conserved protein, contains GRAM domain
Sobic.004G209300	(1 of 7) 1.4.1.14 - Glutamate synthase (NADH) / NADH-glutamate synthase
--------------	Bin 1260
Sobic.004G229200	(1 of 1) PTHR31279//PTHR31279:SF3 - FAMILY NOT NAMED // (PHI-1) PROTEIN, PUTATIVE-RELATED
Sobic.004G229300	(1 of 12) PF04674 - Phosphate-induced protein 1 conserved region (Phi_1)
Sobic.004G229400	(1 of 12) PF04674 - Phosphate-induced protein 1 conserved region (Phi_1)
Sobic.004G229500	(1 of 12) PF04674 - Phosphate-induced protein 1 conserved region (Phi_1)
Sobic.004G229900
Sobic.004G230000	(1 of 1) PTHR11260//PTHR11260:SF223 - GLUTATHIONE S-TRANSFERASE, GST, SUPERFAMILY, GST DOMAIN CONTAINING // SUBFAMILY NOT NAMED	https://link.springer.com/article/10.1007/s00122-023-04307-z	Theoretical and Applied Genetics, 136, 2023	Grain color and tannin content
Sobic.004G230100
Sobic.004G230500
Sobic.004G229700	(1 of 1) PTHR33109//PTHR33109:SF3 - FAMILY NOT NAMED // EPIDERMAL PATTERNING FACTOR-LIKE PROTEIN 1
Sobic.004G229800	(1 of 1) PTHR11926//PTHR11926:SF412 - GLUCOSYL/GLUCURONOSYL TRANSFERASES // SUBFAMILY NOT NAMED
Sobic.004G230200	(1 of 1) PTHR11926//PTHR11926:SF254 - GLUCOSYL/GLUCURONOSYL TRANSFERASES // SUBFAMILY NOT NAMED
Sobic.004G230300	(1 of 16) K07466 - replication factor A1 (RFA1, RPA1, rpa)
Sobic.004G230400
Sobic.004G230600
Sobic.004G230650	(1 of 50) PF10551 - MULE transposase domain (MULE)
Sobic.004G230700	(1 of 22) PTHR12606:SF1 - GH15225P
Sobic.004G230800	(1 of 1) PTHR11926//PTHR11926:SF286 - GLUCOSYL/GLUCURONOSYL TRANSFERASES // SUBFAMILY NOT NAMED
Sobic.004G230900	(1 of 6) KOG0149 - Predicted RNA-binding protein SEB4 (RRM superfamily)
Sobic.004G231001
--------------	Bin 1266
Sobic.004G238400	(1 of 1) PTHR10270//PTHR10270:SF227 - SOX TRANSCRIPTION FACTOR // SUBFAMILY NOT NAMED
Sobic.004G239100	(1 of 2) PTHR36315:SF1 - NDH DEPENDENT FLOW 6 PROTEIN
Sobic.004G239700
Sobic.004G239800
Sobic.004G238200	(1 of 3) 3.6.3.16 - Arsenite-transporting ATPase / Arsenite-translocating ATPase
Sobic.004G238500	(1 of 1) PTHR10617:SF116 - GERANYLGERANYL DIPHOSPHATE REDUCTASE, CHLOROPLASTIC
Sobic.004G238600	(1 of 2) PTHR12526//PTHR12526:SF371 - GLYCOSYLTRANSFERASE // SUBFAMILY NOT NAMED
Sobic.004G238700	(1 of 8) K13680 - beta-mannan synthase [EC:2.4.1.32] Man b1-4 Man (CSLA)
Sobic.004G238801	(1 of 76) PF01357//PF03330 - Pollen allergen (Pollen_allerg_1) // Rare lipoprotein A (RlpA)-like double-psi beta-barrel (DPBB_1)
Sobic.004G238900	(1 of 1) PTHR10108//PTHR10108:SF827 - METHYLTRANSFERASE // METHYLTRANSFERASE-LIKE PROTEIN-RELATED
Sobic.004G239000
Sobic.004G239200	(1 of 3) K15199 - general transcription factor 3C polypeptide 1 (GTF3C1)
Sobic.004G239301
Sobic.004G239400	(1 of 49) PF03101 - FAR1 DNA-binding domain (FAR1)
Sobic.004G239500	(1 of 197) PTHR14155 - RING FINGER DOMAIN-CONTAINING
Sobic.004G239750
Sobic.004G239901
Sobic.004G240000	(1 of 2) PTHR11042:SF98 - EUKARYOTIC TRANSLATION INITIATION FACTOR 2-ALPHA KINASE 1
Sobic.004G240100	(1 of 1) KOG1164//KOG1187 - Casein kinase (serine/threonine/tyrosine protein kinase) // Serine/threonine protein kinase
--------------	Bin 1278
Sobic.004G254200	(1 of 11) 1.14.13.169 - Transferred entry: 1.14.18.5
Sobic.004G254500	(1 of 2) PTHR11064:SF20 - NUCLEAR TRANSCRIPTION FACTOR Y SUBUNIT B-6-RELATED
Sobic.004G254700	(1 of 68) PF02298 - Plastocyanin-like domain (Cu_bind_like)
Sobic.004G254900	(1 of 5) PTHR13683//PTHR13683:SF290 - ASPARTYL PROTEASES // SUBFAMILY NOT NAMED
Sobic.004G255000	(1 of 5) PTHR13683//PTHR13683:SF290 - ASPARTYL PROTEASES // SUBFAMILY NOT NAMED
Sobic.004G255100	(1 of 10) PF05627 - Cleavage site for pathogenic type III effector avirulence factor Avr (AvrRpt-cleavage)
Sobic.004G255400	(1 of 2) PTHR11208//PTHR11208:SF42 - RNA-BINDING PROTEIN RELATED // SUBFAMILY NOT NAMED
Sobic.004G255550
Sobic.004G254300	(1 of 27) PF02469 - Fasciclin domain (Fasciclin)
Sobic.004G254400	(1 of 1) PTHR11064//PTHR11064:SF38 - CCAAT-BINDING TRANSCRIPTION FACTOR-RELATED // SUBFAMILY NOT NAMED
Sobic.004G254600	(1 of 1) 2.1.1.221 - tRNA (guanine(9)-N(1))-methyltransferase / tRNA m(1)G(9)-methyltransferase
Sobic.004G254800	(1 of 1) K19371 - DnaJ homolog subfamily C member 25 (DNAJC25)
Sobic.004G255200	(1 of 1) PTHR13301//PTHR13301:SF49 - X-BOX TRANSCRIPTION FACTOR-RELATED // SUBFAMILY NOT NAMED
Sobic.004G255300	(1 of 8) PF01535//PF12854//PF13041//PF14432 - PPR repeat (PPR) // PPR repeat (PPR_1) // PPR repeat family (PPR_2) // DYW family of nucleic acid deaminases (DYW_deaminase)
Sobic.004G255500	(1 of 1) PTHR13271//PTHR13271:SF44 - UNCHARACTERIZED PUTATIVE METHYLTRANSFERASE // RIBULOSE-1,5-BISPHOSPHATE CARBOXYLASE/OXYGENASE SMALL SUBUNIT N-METHYLTRANSFERASE I-RELATED
Sobic.004G255600	(1 of 16) 3.2.1.26 - Beta-fructofuranosidase / Saccharase
--------------	Bin 1284
Sobic.004G264200	(1 of 150) PF00010 - Helix-loop-helix DNA-binding domain (HLH)
Sobic.004G264450
Sobic.004G264800	(1 of 1) PTHR33264//PTHR33264:SF7 - FAMILY NOT NAMED // GENOMIC DNA, CHROMOSOME 3, BAC CLONE:T5M7
Sobic.004G265066
Sobic.004G265132
Sobic.004G265400	(1 of 13) K11252 - histone H2B (H2B)
Sobic.004G266100	similar to Putative uncharacterized protein
Sobic.004G264300	(1 of 1) PTHR31908//PTHR31908:SF3 - FAMILY NOT NAMED // PROTEIN LITTLE NUCLEI1
Sobic.004G264400	(1 of 1) PTHR22957//PTHR22957:SF34 - TBC1 DOMAIN FAMILY MEMBER GTPASE-ACTIVATING PROTEIN // TBC1 DOMAIN FAMILY MEMBER 25
Sobic.004G264500	(1 of 12) PF04759 - Protein of unknown function, DUF617 (DUF617)
Sobic.004G264600	similar to Putative uncharacterized protein 49D11.2
Sobic.004G264700	(1 of 1) K02137 - F-type H+-transporting ATPase subunit O (ATPeF0O, ATP5O, ATP5)
Sobic.004G264900	(1 of 1) 2.6.1.9 - Histidinol-phosphate transaminase / Imidazolylacetolphosphate aminotransferase
Sobic.004G265000	(1 of 2) 1.2.1.2 - Formate dehydrogenase
Sobic.004G265200	(1 of 1) PTHR12801:SF56 - EXONUCLEASE FAMILY PROTEIN
Sobic.004G265300	(1 of 4) PF03715 - Noc2p family (Noc2)
Sobic.004G265500	(1 of 1) PTHR22884:SF299 - HISTONE-LYSINE N-METHYLTRANSFERASE SUVR5
Sobic.004G265700	(1 of 1) PTHR11210//PTHR11210:SF21 - RING BOX // SUBFAMILY NOT NAMED
Sobic.004G265600	(1 of 1) PTHR19959//PTHR19959:SF156 - KINESIN LIGHT CHAIN // SUBFAMILY NOT NAMED
Sobic.004G265800	(1 of 2) PTHR10285//PTHR10285:SF76 - URIDINE KINASE // URIDINE KINASE
Sobic.004G265900	(1 of 1) K01956 - carbamoyl-phosphate synthase small subunit (carA, CPA1)
Sobic.004G266000	(1 of 1) PTHR31964:SF49 - ADENINE NUCLEOTIDE ALPHA HYDROLASES-LIKE SUPERFAMILY PROTEIN-RELATED
--------------	Bin 1299
Sobic.004G284200	similar to Putative uncharacterized protein
Sobic.004G284300
Sobic.004G285100	(1 of 5) K17794 - mitochondrial import inner membrane translocase subunit TIM23 (TIM23)
Sobic.004G284100	(1 of 2) PTHR14155//PTHR14155:SF140 - RING FINGER DOMAIN-CONTAINING // SUBFAMILY NOT NAMED
Sobic.004G284400	(1 of 30) PF02701 - Dof domain, zinc finger (zf-Dof)
Sobic.004G284500	(1 of 1) PTHR12665//PTHR12665:SF14//PTHR12665:SF15 - ORMDL PROTEINS // SUBFAMILY NOT NAMED // SUBFAMILY NOT NAMED
Sobic.004G284600	(1 of 2) PTHR13902//PTHR13902:SF5 - SERINE/THREONINE-PROTEIN KINASE WNK WITH NO LYSINE -RELATED // SUBFAMILY NOT NAMED
Sobic.004G284700	(1 of 1) PTHR31086:SF4 - ALUMINUM-ACTIVATED MALATE TRANSPORTER 10
Sobic.004G284800	(1 of 1) PTHR13902//PTHR13902:SF57 - SERINE/THREONINE-PROTEIN KINASE WNK WITH NO LYSINE -RELATED // SUBFAMILY NOT NAMED
Sobic.004G284900	(1 of 1) K03019 - DNA-directed RNA polymerase III subunit RPC11 (RPC11, POLR3K)
Sobic.004G285000	(1 of 1) K05925 - mRNA (2'-O-methyladenosine-N6-)-methyltransferase [EC:2.1.1.62] (METTL3_14)
Sobic.004G285200	(1 of 1) PTHR13452//PTHR13452:SF9 - THUMP DOMAIN CONTAINING PROTEIN 1-RELATED // SUBFAMILY NOT NAMED
Sobic.004G285300	(1 of 247) PF00249 - Myb-like DNA-binding domain (Myb_DNA-binding)
--------------	Bin 1308
Sobic.004G298800
Sobic.004G299401
Sobic.004G299850	(1 of 1) PTHR19359//PTHR19359:SF30 - CYTOCHROME B5 // SUBFAMILY NOT NAMED
Sobic.004G300200
Sobic.004G300400
Sobic.004G298600	(1 of 2) PTHR22884:SF300 - HISTONE-LYSINE N-METHYLTRANSFERASE, H3 LYSINE-9 SPECIFIC SUVH10-RELATED
Sobic.004G298700	weakly similar to PREDICTED: hypothetical protein
Sobic.004G298900	similar to Chaperone protein dnaJ-like
Sobic.004G299000	(1 of 1) KOG3102 - Uncharacterized conserved protein
Sobic.004G299200	(1 of 2) 1.14.11.6 - Thymine dioxygenase / Thymine,2-oxoglutarate dioxygenase
Sobic.004G299300	(1 of 3) KOG1187//KOG2345 - Serine/threonine protein kinase // Serine/threonine protein kinase/TGF-beta stimulated factor
Sobic.004G299500	(1 of 30) PF03169 - OPT oligopeptide transporter protein (OPT)	https://link.springer.com/article/10.1007/s00122-023-04315-z#	Theoretical and Applied Genetics, 136, 2023	Genomic architecture of leaf senescence
Sobic.004G299600	(1 of 30) PF03169 - OPT oligopeptide transporter protein (OPT)	https://link.springer.com/article/10.1007/s00122-023-04315-z#	Theoretical and Applied Genetics, 136, 2023	Genomic architecture of leaf senescence
Sobic.004G299700	(1 of 30) PF03169 - OPT oligopeptide transporter protein (OPT)	https://link.springer.com/article/10.1007/s00122-023-04315-z#	Theoretical and Applied Genetics, 136, 2023	Genomic architecture of leaf senescence
Sobic.004G300000	(1 of 1) PTHR23076//PTHR23076:SF70 - METALLOPROTEASE M41 FTSH // ATP-DEPENDENT ZINC METALLOPROTEASE FTSH 7, CHLOROPLASTIC-RELATED
Sobic.004G300100	(1 of 3) K07019 - uncharacterized protein (K07019)
Sobic.004G300300	(1 of 13) KOG0483 - Transcription factor HEX, contains HOX and HALZ domains
--------------	Bin 1310
Sobic.004G301600	(1 of 8) KOG4473 - Uncharacterized membrane protein
Sobic.004G301650	(1 of 8) KOG4473 - Uncharacterized membrane protein
Sobic.004G301700	(1 of 3) K09553 - stress-induced-phosphoprotein 1 (STIP1)
Sobic.004G301900	(1 of 2) PTHR21736:SF20 - PROTEIN OBERON 1-RELATED
Sobic.004G302150
Sobic.004G302200	(1 of 2) PTHR31374//PTHR31374:SF56 - FAMILY NOT NAMED // AUXIN-REGULATED PROTEIN-RELATED
Sobic.004G302300	(1 of 3) K14319 - Ran GTPase-activating protein 1 (RANGAP1)
Sobic.004G302550
Sobic.004G301800	(1 of 2) PTHR12000//PTHR12000:SF16 - HEMOGLOBINASE FAMILY MEMBER // SUBFAMILY NOT NAMED
Sobic.004G302000	(1 of 60) PF01657 - Salt stress response/antifungal (Stress-antifung)
Sobic.004G302100	(1 of 10) PTHR23068//PTHR23068:SF3 - DNA CYTOSINE-5- -METHYLTRANSFERASE 3-RELATED // DNA (CYTOSINE-5)-METHYLTRANSFERASE DRM1-RELATED
Sobic.004G302400	(1 of 130) PF02365 - No apical meristem (NAM) protein (NAM)
Sobic.004G302500	(1 of 2) PF13599 - Pentapeptide repeats (9 copies) (Pentapeptide_4)
Sobic.004G302600	(1 of 1) PTHR10026:SF77 - CYCLIN-T1-3
Sobic.004G302700	(1 of 1) PTHR31675//PTHR31675:SF0 - FAMILY NOT NAMED // AXIAL REGULATOR YABBY 1-RELATED
Sobic.004G302800	(1 of 1) PTHR10809//PTHR10809:SF53 - VESICLE-ASSOCIATED MEMBRANE PROTEIN-ASSOCIATED PROTEIN // SUBFAMILY NOT NAMED
Sobic.004G302900	(1 of 3) K15111 - solute carrier family 25 (mitochondrial S-adenosylmethionine transporter), member 26 (SLC25A26)
Sobic.004G303000	(1 of 2) PTHR12203//PTHR12203:SF33 - KDEL LYS-ASP-GLU-LEU CONTAINING - RELATED // SUBFAMILY NOT NAMED
Sobic.004G303100	(1 of 1) PTHR35764:SF1 - SHORTAGE IN CHIASMATA 1
--------------	Bin 1325
Sobic.004G325150
Sobic.004G324500
Sobic.004G324700
Sobic.004G324900	(1 of 2) PF02151//PF13474 - UvrB/uvrC motif (UVR) // SnoaL-like domain (SnoaL_3)
Sobic.004G325100	(1 of 2) PTHR22950//PTHR22950:SF269 - AMINO ACID TRANSPORTER // EXPRESSED PROTEIN
Sobic.004G325200	(1 of 1) K07565 - 60S ribosome subunit biogenesis protein NIP7 (NIP7)
Sobic.004G325400	(1 of 1) PTHR10217:SF544 - CYCLIC NUCLEOTIDE-GATED ION CHANNEL 14-RELATED
Sobic.004G325600	(1 of 7) K12896 - splicing factor, arginine/serine-rich 7 (SFRS7)
Sobic.004G325766
Sobic.004G325832
Sobic.004G324950
Sobic.004G324400	(1 of 3) PTHR18966:SF204 - GLUTAMATE RECEPTOR 2.5-RELATED
Sobic.004G324600
Sobic.004G324800	(1 of 55) PF07893 - Protein of unknown function (DUF1668) (DUF1668)
Sobic.004G325000	(1 of 1) PTHR11638//PTHR11638:SF95 - ATP-DEPENDENT CLP PROTEASE // SUBFAMILY NOT NAMED
Sobic.004G325300	(1 of 2) PTHR22950//PTHR22950:SF269 - AMINO ACID TRANSPORTER // EXPRESSED PROTEIN
Sobic.004G325500	(1 of 1) PTHR22939//PTHR22939:SF102 - SERINE PROTEASE FAMILY S1C HTRA-RELATED // SUBFAMILY NOT NAMED
Sobic.004G325700	(1 of 2) PF08553 - VID27 cytoplasmic protein (VID27)
--------------	Bin 1353
Sobic.005G009700	Predicted protein
Sobic.005G009900	(1 of 57) 3.1.1.11 - Pectinesterase / Pectin methylesterase
Sobic.005G010000	Predicted protein
Sobic.005G010100	(1 of 110) K10523 - speckle-type POZ protein (SPOP)
Sobic.005G010200	(1 of 4) PF04588 - Hypoxia induced protein conserved region (HIG_1_N)
Sobic.005G010300	(1 of 44) PF00011 - Hsp20/alpha crystallin family (HSP20)
Sobic.005G010400
Sobic.005G010800
Sobic.005G011400	(1 of 1) PTHR13073:SF0 - BIOGENESIS OF LYSOSOME-RELATED ORGANELLES COMPLEX 1 SUBUNIT 1
Sobic.005G011500	(1 of 147) 1.11.1.7 - Peroxidase / Lactoperoxidase
Sobic.005G011700	(1 of 4) PTHR22835//PTHR22835:SF173 - ZINC FINGER FYVE DOMAIN CONTAINING PROTEIN // SUBFAMILY NOT NAMED
Sobic.005G010500	Predicted protein
Sobic.005G010600	Predicted protein
Sobic.005G010900	(1 of 1) K14311 - nuclear pore complex protein Nup188 (NUP188)
Sobic.005G011000	(1 of 18) PF12854//PF13041 - PPR repeat (PPR_1) // PPR repeat family (PPR_2)
Sobic.005G011100	(1 of 4) PTHR22835//PTHR22835:SF173 - ZINC FINGER FYVE DOMAIN CONTAINING PROTEIN // SUBFAMILY NOT NAMED
Sobic.005G011200	(1 of 4) PTHR31388:SF24 - PEROXIDASE 52
Sobic.005G011300	(1 of 4) PTHR31388:SF24 - PEROXIDASE 52
--------------	Bin 1355
Sobic.005G014200	(1 of 97) PF03106 - WRKY DNA -binding domain (WRKY)
Sobic.005G014400	(1 of 1) PTHR10992//PTHR10992:SF780 - ALPHA/BETA HYDROLASE FOLD-CONTAINING PROTEIN // SUBFAMILY NOT NAMED
Sobic.005G014800	(1 of 3) PTHR31190:SF11 - ETHYLENE-RESPONSIVE TRANSCRIPTION FACTOR ERF098
Sobic.005G015100	(1 of 11) PF00646//PF03478 - F-box domain (F-box) // Protein of unknown function (DUF295) (DUF295)
Sobic.005G015300	(1 of 5) PF06697 - Protein of unknown function (DUF1191) (DUF1191)
Sobic.005G016400	(1 of 29) PF04525 - LURP-one-related (LOR)
Sobic.005G016500	(1 of 29) PF04525 - LURP-one-related (LOR)
Sobic.005G016550	(1 of 1) PTHR11071//PTHR11071:SF232 - PEPTIDYL-PROLYL CIS-TRANS ISOMERASE // SUBFAMILY NOT NAMED
Sobic.005G016700	(1 of 29) PF04525 - LURP-one-related (LOR)
Sobic.005G015900	(1 of 2) PTHR24078//PTHR24078:SF314 - DNAJ HOMOLOG SUBFAMILY C MEMBER // SUBFAMILY NOT NAMED
Sobic.005G014300	(1 of 9) PF11331 - Probable zinc-ribbon domain (zinc_ribbon_12)
Sobic.005G014700	(1 of 2) 4.4.1.16 - Selenocysteine lyase / Selenocysteine reductase
Sobic.005G014500	(1 of 1) PTHR10992//PTHR10992:SF911 - ALPHA/BETA HYDROLASE FOLD-CONTAINING PROTEIN // SUBFAMILY NOT NAMED
Sobic.005G014600	(1 of 7) K19355 - mannan endo-1,4-beta-mannosidase (MAN)
Sobic.005G014950	(1 of 11) PF00646//PF03478 - F-box domain (F-box) // Protein of unknown function (DUF295) (DUF295)
Sobic.005G015200	(1 of 4) PTHR32370//PTHR32370:SF17 - FAMILY NOT NAMED // ROOT PHOTOTROPISM PROTEIN 2
Sobic.005G015450	(1 of 1) PTHR24282//PTHR24282:SF51 - CYTOCHROME P450 FAMILY MEMBER // SUBFAMILY NOT NAMED
Sobic.005G015600	(1 of 1) PTHR24282//PTHR24282:SF26 - CYTOCHROME P450 FAMILY MEMBER // SUBFAMILY NOT NAMED
Sobic.005G015700	(1 of 61) PF03168 - Late embryogenesis abundant protein (LEA_2)
Sobic.005G016100
Sobic.005G016200	(1 of 9) PF06075 - Plant protein of unknown function (DUF936) (DUF936)
Sobic.005G016300	(1 of 9) PF06075 - Plant protein of unknown function (DUF936) (DUF936)
Sobic.005G016600	(1 of 29) PF04525 - LURP-one-related (LOR)
--------------	Bin 1361
Sobic.005G026966
Sobic.005G027032
Sobic.005G027100	(1 of 4) PTHR22835//PTHR22835:SF241 - ZINC FINGER FYVE DOMAIN CONTAINING PROTEIN // SUBFAMILY NOT NAMED
Sobic.005G027250
Sobic.005G027350
Sobic.005G027600	(1 of 437) PF13041 - PPR repeat family (PPR_2)
Sobic.005G027680	(1 of 18) PF12854//PF13041 - PPR repeat (PPR_1) // PPR repeat family (PPR_2)
Sobic.005G027920
Sobic.005G028000	(1 of 76) PF02519 - Auxin responsive protein (Auxin_inducible)
Sobic.005G028500	(1 of 2) PTHR31989//PTHR31989:SF43 - FAMILY NOT NAMED // NAC DOMAIN CONTAINING PROTEIN 53-RELATED
Sobic.005G029200	(1 of 4) PTHR10891//PTHR10891:SF590 - EF-HAND CALCIUM-BINDING DOMAIN CONTAINING PROTEIN // SUBFAMILY NOT NAMED
Sobic.005G029500	(1 of 4) PTHR10426//PTHR10426:SF22 - STRICTOSIDINE SYNTHASE-RELATED // SUBFAMILY NOT NAMED
Sobic.005G026900	(1 of 18) PF12854//PF13041 - PPR repeat (PPR_1) // PPR repeat family (PPR_2)
Sobic.005G027200	(1 of 4) PTHR22835//PTHR22835:SF241 - ZINC FINGER FYVE DOMAIN CONTAINING PROTEIN // SUBFAMILY NOT NAMED
Sobic.005G027300	(1 of 3) K02895 - large subunit ribosomal protein L24 (RP-L24, MRPL24, rplX)
Sobic.005G027400	(1 of 3) K13161 - heterogeneous nuclear ribonucleoprotein R (HNRNPR)
Sobic.005G027760	(1 of 437) PF13041 - PPR repeat family (PPR_2)
Sobic.005G027840	(1 of 7) K17964 - leucine-rich PPR motif-containing protein, mitochondrial (LRPPRC)
Sobic.005G028100	(1 of 2) K14833 - nucleolar complex protein 2 (NOC2)
Sobic.005G028200	(1 of 18) PF12854//PF13041 - PPR repeat (PPR_1) // PPR repeat family (PPR_2)
Sobic.005G028300	(1 of 164) PF01535//PF13041 - PPR repeat (PPR) // PPR repeat family (PPR_2)
Sobic.005G028400	(1 of 15) K01537 - Ca2+-transporting ATPase (E3.6.3.8)
Sobic.005G028700	(1 of 4) PTHR10183 - CALPAIN
Sobic.005G028600	(1 of 1) PTHR12389 - ZINC FINGER PROTEIN 294
Sobic.005G028800	(1 of 5) PF03435 - Saccharopine dehydrogenase NADP binding domain (Sacchrp_dh_NADP)
Sobic.005G028900	(1 of 1) PTHR31272:SF6 - CYTOCHROME C-TYPE BIOGENESIS CCDA-LIKE CHLOROPLASTIC PROTEIN
Sobic.005G029000	similar to Putative uncharacterized protein
Sobic.005G029100	(1 of 2) PTHR10933:SF9 - LD07294P
Sobic.005G029300
Sobic.005G029400	(1 of 4) PTHR10426//PTHR10426:SF22 - STRICTOSIDINE SYNTHASE-RELATED // SUBFAMILY NOT NAMED
--------------	Bin 1364
Sobic.005G033801	(1 of 3) PTHR11926//PTHR11926:SF231 - GLUCOSYL/GLUCURONOSYL TRANSFERASES // SUBFAMILY NOT NAMED	https://www.sciencedirect.com/science/article/pii/S0888754322001537	Genomics, 114, 2022	Resistance to the sorghum aphid
Sobic.005G033900	(1 of 3) PTHR11926//PTHR11926:SF231 - GLUCOSYL/GLUCURONOSYL TRANSFERASES // SUBFAMILY NOT NAMED
Sobic.005G035200
Sobic.005G035300	(1 of 3) PTHR33285//PTHR33285:SF2 - FAMILY NOT NAMED // PHYTOSULFOKINES 6-RELATED
Sobic.005G035400	(1 of 10) PTHR22763:SF63 - C3HC4 TYPE ZINC-FINGER PROTEIN-RELATED
Sobic.005G034400	(1 of 2) PTHR11817//PTHR11817:SF33 - PYRUVATE KINASE // SUBFAMILY NOT NAMED
Sobic.005G034000	(1 of 2) PTHR11772:SF18 - ALUMINUM INDUCED PROTEIN WITH YGL AND LRDR MOTIFS
Sobic.005G034100	(1 of 2) PTHR32285:SF65 - PROTEIN TRICHOME BIREFRINGENCE-LIKE 10-RELATED
Sobic.005G034200	(1 of 303) PF00646 - F-box domain (F-box)
Sobic.005G034300	(1 of 1) PTHR10516//PTHR10516:SF145 - PEPTIDYL-PROLYL CIS-TRANS ISOMERASE // PEPTIDYL-PROLYL CIS-TRANS ISOMERASE FKBP42
Sobic.005G034500	(1 of 7) PF00069//PF13855 - Protein kinase domain (Pkinase) // Leucine rich repeat (LRR_8)
Sobic.005G034600	(1 of 8) 3.4.21.72 - IgA-specific serine endopeptidase / Immunoglobulin A1 protease
Sobic.005G034700	(1 of 2) PTHR22880//PTHR22880:SF152 - FALZ-RELATED BROMODOMAIN-CONTAINING PROTEINS // TRANSCRIPTIONAL ACTIVATOR SPT7
[truncated: 1,892 more rows]
