# Supplementary material for: MINE: maximally informative next experiment—toward a new GWAS experimental design and methodology
Source: G3 (Bethesda). 2025 Jul 18;15(9):jkaf163. doi: 10.1093/g3journal/jkaf163 (PMC12405896; doi:10.1093/g3journal/jkaf163)
Supplement: jkaf163_Supplementary_Data [file jkaf163_supplementary_data.zip › Table_S4_G3-2025-406036.xlsx]

## Sheet: Sheet1
			Table S2
		Genes and regions that are considered having significant effects on disease on all of the available GWAS data from Kresovich and Year 1, Year 2, and Year 3 from Wellbrook Farm. The columns from left to right are the gene ID or Sobic number in Sorghum bicolor, Annotation from Phytozome, Web address of reference to the same gene in a previous GWAS, journal reference to the same gene in a previous G…
	Sobic number	Annotation	Reference	Journal of reference	Function class
	Sobic.001G201966
	Sobic.001G202000	Mannose-6-phosphate 6-reductase
	Sobic.001G202133
	Sobic.001G202450
	Sobic.001G202550
	Sobic.001G202700
	Sobic.001G202800
	Sobic.001G203100	similar to Expressed protein
	Sobic.001G203300
	Sobic.001G203450	(1 of 39) PF03372 - Endonuclease/Exonuclease/phosphatase family (Exo_endo_phos)
	Sobic.001G202600	(1 of 2) 1.2.1.70 - Glutamyl-tRNA reductase
	Sobic.001G202900	similar to Putative uncharacterized protein
	Sobic.001G203000	(1 of 1) PTHR14136:SF11 - THYLAKOID LUMENAL 17.4 KDA PROTEIN, CHLOROPLASTIC
	Sobic.001G203200	(1 of 4) PF04678 - Mitochondrial calcium uniporter (MCU)
	Sobic.001G203350	(1 of 8) PTHR11260//PTHR11260:SF313 - GLUTATHIONE S-TRANSFERASE, GST, SUPERFAMILY, GST DOMAIN CONTAINING // SUBFAMILY NOT NAMED
	Sobic.001G203400	(1 of 2) PTHR23086:SF42 - PHOSPHATIDYLINOSITOL 4-PHOSPHATE 5-KINASE 9
	Sobic.001G227000	(1 of 8) PTHR10579//PTHR10579:SF51 - CALCIUM-ACTIVATED CHLORIDE CHANNEL REGULATOR // SUBFAMILY NOT NAMED
	Sobic.001G227500	(1 of 13) PF04576 - Zein-binding (Zein-binding)
	Sobic.001G227700	weakly similar to Putative uncharacterized protein
	Sobic.001G227850
	Sobic.001G228000	(1 of 1) PTHR31964//PTHR31964:SF32 - FAMILY NOT NAMED // ADENINE NUCLEOTIDE ALPHA HYDROLASES-LIKE SUPERFAMILY PROTEIN
	Sobic.001G228100	(1 of 1) PTHR22835//PTHR22835:SF160 - ZINC FINGER FYVE DOMAIN CONTAINING PROTEIN // GDSL ESTERASE/LIPASE LTL1	https://www.frontiersin.org/journals/plant-science/articles/10.3389/fpls.2017.02267/full	Frontiers in Plant Science, 8, 2017	Involved in bloomless phenotype
	Sobic.001G227100	(1 of 1) PTHR10579//PTHR10579:SF53 - CALCIUM-ACTIVATED CHLORIDE CHANNEL REGULATOR // SUBFAMILY NOT NAMED
	Sobic.001G227200	(1 of 2) K00861 - riboflavin kinase (RFK, FMN1)
	Sobic.001G227400	(1 of 1) PTHR16017:SF0 - WD REPEAT-CONTAINING PROTEIN 70
	Sobic.001G227601	(1 of 2) PTHR10264:SF90 - HYPERSENSITIVE-INDUCED RESPONSE PROTEIN 3
	Sobic.001G227800	(1 of 1) PF07063 - Domain of unknown function (DUF1338) (DUF1338)
	Sobic.001G227900	(1 of 1) PTHR26402//PTHR26402:SF538 - RESPONSE REGULATOR OF TWO-COMPONENT SYSTEM // TWO-COMPONENT RESPONSE REGULATOR ARR19-RELATED	https://link.springer.com/article/10.1007/s10681-023-03194-1	Euphytica, 219, 2023	Identified in a GWAS for biofuel-related traits
	Sobic.001G254100	(1 of 2) PTHR12565//PTHR12565:SF148 - STEROL REGULATORY ELEMENT-BINDING PROTEIN // PROTEIN BANQUO 3
	Sobic.001G254150
	Sobic.001G254200	(1 of 36) PF01344 - Kelch motif (Kelch_1)
	Sobic.001G254300	(1 of 3) 1.1.1.179 - D-xylose 1-dehydrogenase (NADP(+)) / D-xylose-NADP dehydrogenase
	Sobic.001G254400	(1 of 3) 1.1.1.179 - D-xylose 1-dehydrogenase (NADP(+)) / D-xylose-NADP dehydrogenase
	Sobic.001G538866	similar to Expressed protein
	Sobic.001G538200
	Sobic.001G538275
	Sobic.001G538425	(1 of 4) PTHR16047 - RFWD3 PROTEIN
	Sobic.001G538600	(1 of 2) 1.20.4.1 - Arsenate reductase (glutaredoxin)
	Sobic.001G538932	(1 of 1) PTHR10044:SF127 - RING/U-BOX DOMAIN-CONTAINING PROTEIN
	Sobic.001G539300
	Sobic.001G539600	(1 of 76) PF01357//PF03330 - Pollen allergen (Pollen_allerg_1) // Rare lipoprotein A (RlpA)-like double-psi beta-barrel (DPBB_1)
	Sobic.001G539700	(1 of 76) PF01357//PF03330 - Pollen allergen (Pollen_allerg_1) // Rare lipoprotein A (RlpA)-like double-psi beta-barrel (DPBB_1)
	Sobic.001G539820	(1 of 76) PF01357//PF03330 - Pollen allergen (Pollen_allerg_1) // Rare lipoprotein A (RlpA)-like double-psi beta-barrel (DPBB_1)
	Sobic.001G539880	(1 of 76) PF01357//PF03330 - Pollen allergen (Pollen_allerg_1) // Rare lipoprotein A (RlpA)-like double-psi beta-barrel (DPBB_1)
	Sobic.001G539940	(1 of 76) PF01357//PF03330 - Pollen allergen (Pollen_allerg_1) // Rare lipoprotein A (RlpA)-like double-psi beta-barrel (DPBB_1)
	Sobic.001G540000	(1 of 76) PF01357//PF03330 - Pollen allergen (Pollen_allerg_1) // Rare lipoprotein A (RlpA)-like double-psi beta-barrel (DPBB_1)
	Sobic.001G538350
	Sobic.001G538500	(1 of 1) PF08784//PF13639 - Replication protein A C terminal (RPA_C) // Ring finger domain (zf-RING_2)
	Sobic.001G538700	(1 of 1) PTHR11062:SF46 - GLUCURONOXYLAN GLUCURONOSYLTRANSFERASE F8H-RELATED
	Sobic.001G538800	(1 of 1) PTHR10343:SF58 - PHOSPHOGLUCAN PHOSPHATASE DSP4, CHLOROPLASTIC
	Sobic.001G539016	(1 of 1) KOG0933 - Structural maintenance of chromosome protein 2 (chromosome condensation complex Condensin, subunit E)
	Sobic.001G539100
	Sobic.001G539200	(1 of 1) PTHR10283//PTHR10283:SF107 - SOLUTE CARRIER FAMILY 13 MEMBER // SUBFAMILY NOT NAMED
	Sobic.001G539400	(1 of 1) KOG0205 - Plasma membrane H+-transporting ATPase
	Sobic.001G539500	(1 of 2) PTHR11165:SF62 - SKP1-LIKE PROTEIN 20-RELATED
	Sobic.001G539760	(1 of 76) PF01357//PF03330 - Pollen allergen (Pollen_allerg_1) // Rare lipoprotein A (RlpA)-like double-psi beta-barrel (DPBB_1)
	Sobic.001G540100	(1 of 2) 2.6.1.88 - Methionine transaminase / Methionine-oxo-acid transaminase
	Sobic.002G059300	(1 of 85) PF03478 - Protein of unknown function (DUF295) (DUF295)
	Sobic.002G059600	(1 of 303) PF00646 - F-box domain (F-box)
	Sobic.002G059800
	Sobic.002G059200	(1 of 18) K11251 - histone H2A (H2A)
	Sobic.002G059500	(1 of 23) PF00646//PF08268 - F-box domain (F-box) // F-box associated domain (FBA_3)
	Sobic.002G059700	(1 of 30) PF01535//PF12854//PF13041 - PPR repeat (PPR) // PPR repeat (PPR_1) // PPR repeat family (PPR_2)
	Sobic.002G059866	(1 of 107) PF12937 - F-box-like (F-box-like)
	Sobic.002G059932
	Sobic.002G060000	(1 of 23) PF00646//PF08268 - F-box domain (F-box) // F-box associated domain (FBA_3)
	Sobic.003G137600	(1 of 1) PTHR22595//PTHR22595:SF54 - CHITINASE-RELATED // SUBFAMILY NOT NAMED
	Sobic.003G137400	(1 of 3) PTHR21659//PTHR21659:SF24 - HYDROPHOBIC PROTEIN RCI2 LOW TEMPERATURE AND SALT RESPONSIVE PROTEIN LTI6 -RELATED // HYDROPHOBIC PROTEIN RCI2A
	Sobic.003G137500	(1 of 10) PTHR11945//PTHR11945:SF161 - MADS BOX PROTEIN // SUBFAMILY NOT NAMED
	Sobic.003G137700	similar to Putative uncharacterized protein
	Sobic.003G137832
	Sobic.003G137900	(1 of 4) PTHR10209//PTHR10209:SF205 - OXIDOREDUCTASE, 2OG-FE II OXYGENASE FAMILY PROTEIN // SUBFAMILY NOT NAMED
	Sobic.003G138000	(1 of 4) PTHR10209//PTHR10209:SF205 - OXIDOREDUCTASE, 2OG-FE II OXYGENASE FAMILY PROTEIN // SUBFAMILY NOT NAMED
	Sobic.003G138100	(1 of 5) PTHR12601 - EUKARYOTIC TRANSLATION INITIATION FACTOR 3 SUBUNIT EIF-3
	Sobic.003G137000	(1 of 3) PTHR14155//PTHR14155:SF115 - RING FINGER DOMAIN-CONTAINING // SUBFAMILY NOT NAMED	https://journals.plos.org/plosone/article?id=10.1371/journal.pone.0233254	Plos One, 2020	Related to inhibition for herbicide tolerance
	Sobic.003G137100	(1 of 1) PTHR10742:SF294 - PROTOPORPHYRINOGEN OXIDASE 1, CHLOROPLASTIC	https://journals.plos.org/plosone/article?id=10.1371/journal.pone.0233254	Plos One, 2020	Related to inhibition for herbicide tolerance.
	Sobic.003G137200	(1 of 1) PTHR31734//PTHR31734:SF3 - FAMILY NOT NAMED // AUXIN-RESPONSIVE PROTEIN IAA31
	Sobic.003G137300	(1 of 164) PF01535//PF13041 - PPR repeat (PPR) // PPR repeat family (PPR_2)
	Sobic.003G137766
	Sobic.004G001800	(1 of 1) PTHR10168//PTHR10168:SF89 - GLUTAREDOXIN // SUBFAMILY NOT NAMED
	Sobic.004G002000
	Sobic.004G002700	(1 of 72) PF04043 - Plant invertase/pectin methylesterase inhibitor (PMEI)
	Sobic.004G002800	(1 of 72) PF04043 - Plant invertase/pectin methylesterase inhibitor (PMEI)
	Sobic.004G001900	(1 of 4) PTHR21717//PTHR21717:SF28 - TELOMERIC REPEAT BINDING PROTEIN // SUBFAMILY NOT NAMED
	Sobic.004G002100	(1 of 1) PTHR10218:SF192 - EXTRA-LARGE GUANINE NUCLEOTIDE-BINDING PROTEIN 3
	Sobic.004G002200	(1 of 1) PTHR11353//PTHR11353:SF102 - CHAPERONIN // SUBFAMILY NOT NAMED	https://www.mdpi.com/2073-4425/11/12/1448	Genes, 11(12), 2020	Starch content, related to plant fitness under stress
	Sobic.004G002300	(1 of 2) PTHR12136//PTHR12136:SF64 - STEROIDOGENIC ACUTE REGULATORY PROTEIN STAR // SUBFAMILY NOT NAMED	https://link.springer.com/article/10.1007/s10658-020-02036-3	European Journal of Pathology, 157, 2020	Related to mold resistance
	Sobic.004G002350	(1 of 2) K11088 - small nuclear ribonucleoprotein D3 (SNRPD3, SMD3)
	Sobic.004G002400	(1 of 2) PTHR24188 - ANKYRIN REPEAT PROTEIN
	Sobic.004G002500	(1 of 1) PTHR13718//PTHR13718:SF63 - RIBOSOMAL S SUBUNIT // SUBFAMILY NOT NAMED
	Sobic.004G002600	(1 of 1) PTHR12231//PTHR12231:SF108 - CTX-RELATED TYPE I TRANSMEMBRANE PROTEIN // SUBFAMILY NOT NAMED
	Sobic.004G002901	(1 of 2) K02940 - large subunit ribosomal protein L9e (RP-L9e, RPL9)
	Sobic.004G003000	(1 of 2) PTHR11655//PTHR11655:SF18 - 60S/50S RIBOSOMAL PROTEIN L6/L9 // SUBFAMILY NOT NAMED
	Sobic.004G003100	(1 of 60) PF00892 - EamA-like transporter family (EamA)
	Sobic.004G158800
	Sobic.004G159200
	Sobic.004G159500	(1 of 33) K09286 - EREBP-like factor (EREBP)
	Sobic.004G159600
	Sobic.004G158400	(1 of 5) KOG4660 - Protein Mei2, essential for commitment to meiosis, and related proteins
	Sobic.004G158500	(1 of 3) K09602 - ubiquitin thioesterase protein OTUB1 [EC:3.4.19.12] (OTUB1)
	Sobic.004G158600	(1 of 3) PTHR12931//PTHR12931:SF17 - UBIQUITIN THIOLESTERASE PROTEIN OTUB // SUBFAMILY NOT NAMED
	Sobic.004G158700	(1 of 1) KOG1327 - Copine
	Sobic.004G158901	(1 of 171) PF00847 - AP2 domain (AP2)	https://bmcplantbiol.biomedcentral.com/articles/10.1186/s12870-021-03155-7	BMC Plant Biology, 21, 2021	Related to resistance of parasitic plant Striga
	Sobic.004G159000	(1 of 2) K00411 - ubiquinol-cytochrome c reductase iron-sulfur subunit (UQCRFS1, RIP1, petA)
	Sobic.004G159100	(1 of 1) PTHR11062//PTHR11062:SF85 - EXOSTOSIN HEPARAN SULFATE GLYCOSYLTRANSFERASE -RELATED // SUBFAMILY NOT NAMED
	Sobic.004G159400	(1 of 1) PTHR12629//PTHR12629:SF1 - DIPHOSPHOINOSITOL POLYPHOSPHATE PHOSPHOHYDROLASE // SUBFAMILY NOT NAMED
	Sobic.004G159733	similar to Putative uncharacterized protein P0461D06.29
	Sobic.004G262900	similar to Putative uncharacterized protein
	Sobic.004G263000	similar to Putative uncharacterized protein
	Sobic.004G263100	(1 of 1) PTHR11527//PTHR11527:SF144 - SMALL HEAT-SHOCK PROTEIN HSP20 FAMILY // SUBFAMILY NOT NAMED
	Sobic.004G263300	(1 of 58) PF01535//PF13041//PF13812 - PPR repeat (PPR) // PPR repeat family (PPR_2) // Pentatricopeptide repeat domain (PPR_3)
	Sobic.004G262700	(1 of 1) PTHR22939:SF66 - PRO-APOPTOTIC SERINE PROTEASE NMA111
	Sobic.004G262800	(1 of 1) PTHR22814:SF154 - HEAVY-METAL-ASSOCIATED DOMAIN-CONTAINING PROTEIN
	Sobic.004G263200	(1 of 1) PTHR10803//PTHR10803:SF2 - ARSENICAL PUMP-DRIVING ATPASE ARSENITE-TRANSLOCATING ATPASE // SUBFAMILY NOT NAMED
	Sobic.004G263400
	Sobic.004G263500	(1 of 1) K09486 - hypoxia up-regulated 1 (HYOU1)
	Sobic.004G263600	(1 of 1) K03655 - ATP-dependent DNA helicase RecG (recG)
	Sobic.004G263700
	Sobic.004G263800	(1 of 3) K11996 - adenylyltransferase and sulfurtransferase (MOCS3, UBA4, moeB)
	Sobic.004G263900	(1 of 2) K12872 - pre-mRNA-splicing factor RBM22/SLT11 (RBM22, SLT11)
	Sobic.004G264000	(1 of 1203) 2.7.11.1 - Non-specific serine/threonine protein kinase / Threonine-specific protein kinase
	Sobic.004G340000
	Sobic.004G340100	(1 of 30) PF00564 - PB1 domain (PB1)	https://www.mdpi.com/2223-7747/12/12/2344	Plants, 12(12), 2023	Related to the perimeter of the seed (seed morphology trait)
	Sobic.004G340632	(1 of 1) PF12937//PF14299 - F-box-like (F-box-like) // Phloem protein 2 (PP2)
	Sobic.004G341200	(1 of 1) PTHR22912:SF106 - GLUTATHIONE REDUCTASE, MITOCHONDRIAL
	Sobic.004G339300	(1 of 1) PTHR12847:SF6 - ABC TRANSPORTER I FAMILY MEMBER 19-RELATED
	Sobic.004G339400	Predicted protein
	Sobic.004G339500	(1 of 1) PTHR24115:SF416 - PHRAGMOPLAST-ASSOCIATED KINESIN-RELATED PROTEIN 2
	Sobic.004G339600	(1 of 2) PTHR12447:SF8 - ANKYRIN REPEAT-CONTAINING PROTEIN
	Sobic.004G339700	(1 of 1) PTHR35492//PTHR35492:SF1 - FAMILY NOT NAMED // TRANSDUCIN/WD40 DOMAIN-CONTAINING PROTEIN-LIKE PROTEIN
	Sobic.004G339800	(1 of 1) PTHR10783:SF53 - PHOSPHATE TRANSPORTER PHO1
	Sobic.004G339900	(1 of 1) PTHR13132 - ALPHA- 1,6 -FUCOSYLTRANSFERASE
	Sobic.004G340200	(1 of 2) PTHR10366//PTHR10366:SF353 - NAD DEPENDENT EPIMERASE/DEHYDRATASE // SUBFAMILY NOT NAMED
	Sobic.004G340300	(1 of 2) PTHR10366//PTHR10366:SF353 - NAD DEPENDENT EPIMERASE/DEHYDRATASE // SUBFAMILY NOT NAMED
	Sobic.004G340400	(1 of 1) K03240 - translation initiation factor eIF-2B subunit epsilon (EIF2B5)
	Sobic.004G340500	(1 of 17) PF14299 - Phloem protein 2 (PP2)
	Sobic.004G340566	(1 of 8) PTHR32278:SF2 - F-BOX PROTEIN PP2-B13-RELATED
	Sobic.004G340700	(1 of 2) PF00646//PF14299 - F-box domain (F-box) // Phloem protein 2 (PP2)
	Sobic.004G340800	(1 of 8) PTHR32278:SF2 - F-BOX PROTEIN PP2-B13-RELATED
	Sobic.004G340900	(1 of 8) PTHR32278:SF2 - F-BOX PROTEIN PP2-B13-RELATED
	Sobic.004G341000	(1 of 8) PTHR32278:SF2 - F-BOX PROTEIN PP2-B13-RELATED
	Sobic.004G341100	(1 of 8) PTHR32278:SF2 - F-BOX PROTEIN PP2-B13-RELATED
	Sobic.005G081400
	Sobic.005G081500
	Sobic.005G081700
	Sobic.005G081800
	Sobic.005G082000	similar to Putative uncharacterized protein
	Sobic.005G082400
	Sobic.005G081600
	Sobic.005G081900
	Sobic.005G082100	(1 of 2) PTHR31707:SF29 - PECTINESTERASE/PECTINESTERASE INHIBITOR 16-RELATED
	Sobic.005G082200	(1 of 1) PTHR30239//PTHR30239:SF6 - ACETOLACTATE SYNTHASE III, REGULATORY SUBUNIT // ACETOLACTATE SYNTHASE SMALL SUBUNIT 1, CHLOROPLASTIC
	Sobic.005G082300	(1 of 4) PF16719 - SAWADEE domain (SAWADEE)
	Sobic.005G114600	(1 of 4) K03263 - translation initiation factor 5A (EIF5A)
	Sobic.005G114700
	Sobic.005G114800	(1 of 1) PTHR13803:SF4 - SEC24
	Sobic.006G013200	(1 of 147) 1.11.1.7 - Peroxidase / Lactoperoxidase
	Sobic.006G012000	Predicted protein
	Sobic.006G012100	(1 of 3) PF03004//PF03017 - Plant transposase (Ptta/En/Spm family) (Transposase_24) // TNP1/EN/SPM transposase (Transposase_23)
	Sobic.006G012200	(1 of 2) PTHR23023:SF83 - INDOLE-3-PYRUVATE MONOOXYGENASE YUCCA5-RELATED
	Sobic.006G012300	(1 of 16) PTHR13620 - 3-5 EXONUCLEASE
	Sobic.006G012400	(1 of 9) PF07800 - Protein of unknown function (DUF1644) (DUF1644)
	Sobic.006G012500	(1 of 1) PTHR13803//PTHR13803:SF11 - SEC24-RELATED PROTEIN // SUBFAMILY NOT NAMED
	Sobic.006G012700	(1 of 2) PF08695 - Cytochrome oxidase complex assembly protein 1 (Coa1)
	Sobic.006G012800	(1 of 1) PTHR10909//PTHR10909:SF310 - ELECTRON TRANSPORT OXIDOREDUCTASE // SUBFAMILY NOT NAMED
	Sobic.006G012900	(1 of 3) K05841 - sterol 3beta-glucosyltransferase [EC:2.4.1.173] Glc b1-3 sterol (E2.4.1.173)
	Sobic.006G013000	(1 of 2) K00236 - succinate dehydrogenase (ubiquinone) cytochrome b560 subunit (SDHC, SDH3)
	Sobic.006G013100	(1 of 1) K13205 - A1 cistron-splicing factor AAR2 (AAR2, C20orf4)
	Sobic.006G149650		https://www.frontiersin.org/journals/plant-science/articles/10.3389/fpls.2024.1320844/full	Frontiers in Plant Science, 15, 2024	Found in GWAS for plant color
	Sobic.006G149700	(1 of 25) PF04520 - Senescence regulator (Senescence_reg)	https://www.frontiersin.org/journals/plant-science/articles/10.3389/fpls.2024.1320844/full	Frontiers in Plant Science, 15, 2024	Found in GWAS for plant color
	Sobic.006G148400	(1 of 16) PF00069//PF07645//PF13947 - Protein kinase domain (Pkinase) // Calcium-binding EGF domain (EGF_CA) // Wall-associated receptor kinase galacturonan-binding (GUB_WAK_bind)
	Sobic.006G148500	(1 of 16) PF00069//PF07645//PF13947 - Protein kinase domain (Pkinase) // Calcium-binding EGF domain (EGF_CA) // Wall-associated receptor kinase galacturonan-binding (GUB_WAK_bind)
	Sobic.006G148600	(1 of 1) PTHR31374:SF9 - ARABIDOPSIS THALIANA GENOMIC DNA, CHROMOSOME 5, P1 CLONE:MOK16
	Sobic.006G148700	(1 of 2) 2.7.1.20 - Adenosine kinase
	Sobic.006G148800	(1 of 2) K13064 - phenylalanine/tyrosine ammonia-lyase (PTAL)
	Sobic.006G148900	(1 of 1) PTHR10362//PTHR10362:SF9 - HISTIDINE AMMONIA-LYASE // SUBFAMILY NOT NAMED
	Sobic.006G149000
	Sobic.006G149101	(1 of 4) PF11779 - Protein of unknown function (DUF3317) (DUF3317)
	Sobic.006G149200	(1 of 2) K11096 - small nuclear ribonucleoprotein D2 (SNRPD2, SMD2)
	Sobic.006G149300	(1 of 3) PTHR31223//PTHR31223:SF17 - FAMILY NOT NAMED // CYTOKININ RIBOSIDE 5'-MONOPHOSPHATE PHOSPHORIBOHYDROLASE LOG3-RELATED
	Sobic.006G149400	(1 of 2) PTHR11132//PTHR11132:SF115 - SOLUTE CARRIER FAMILY 35 // SUBFAMILY NOT NAMED
	Sobic.006G149500	(1 of 164) PF01535//PF13041 - PPR repeat (PPR) // PPR repeat family (PPR_2)
	Sobic.006G149600	(1 of 11) PF02362//PF06507 - B3 DNA binding domain (B3) // Auxin response factor (Auxin_resp)
	Sobic.006G175600
	Sobic.006G174500	(1 of 8) 2.4.1.215 - Cis-zeatin O-beta-D-glucosyltransferase
	Sobic.006G174600	(1 of 8) 2.4.1.215 - Cis-zeatin O-beta-D-glucosyltransferase
	Sobic.006G175800	(1 of 1) K01068 - acyl-coenzyme A thioesterase 1/2/4 (ACOT1_2_4)
	Sobic.006G176000	weakly similar to Os04g0558500 protein
	Sobic.006G175500	(1 of 4) PTHR11514:SF37 - TRANSCRIPTION FACTOR EGL1-RELATED
	Sobic.006G174725	(1 of 130) PF02365 - No apical meristem (NAM) protein (NAM)
	Sobic.006G174850	(1 of 2) K15193 - protein SPT2 (SPTY2D1, SPT2)
	Sobic.006G174975
	Sobic.006G175100	(1 of 2) PTHR18901//PTHR18901:SF46 - 2-DEOXYGLUCOSE-6-PHOSPHATE PHOSPHATASE 2 // SUBFAMILY NOT NAMED
	Sobic.006G175200	(1 of 4) PTHR11514:SF37 - TRANSCRIPTION FACTOR EGL1-RELATED
	Sobic.006G175400	(1 of 1) PTHR24414:SF29 - SEGMENTATION PROTEIN CAP'N'COLLAR
	Sobic.006G175700	(1 of 4) PTHR11514:SF37 - TRANSCRIPTION FACTOR EGL1-RELATED	https://link.springer.com/article/10.1007/s00122-024-04623-y	Theoretical and applied genetics, 137, 2024	Candidate gene for purple leaf sheath
	Sobic.006G175900	(1 of 4) 3.1.2.2 - Palmitoyl-CoA hydrolase / Long-chain fatty-acyl-CoA hydrolase
	Sobic.006G176100	similar to Os04g0558700 protein
	Sobic.006G176200	(1 of 4) PTHR10795//PTHR10795:SF329 - PROPROTEIN CONVERTASE SUBTILISIN/KEXIN // SUBFAMILY NOT NAMED
	Sobic.007G015800
	Sobic.007G015900
	Sobic.007G016100
	Sobic.007G016500	(1 of 3) PF16594 - Putative AtpZ or ATP-synthase-associated (ATP-synt_Z)
	Sobic.007G016600	(1 of 3) 5.2.1.14 - Beta-carotene isomerase
	Sobic.007G016700
	Sobic.007G016750
	Sobic.007G016900	(1 of 77) PF08387 - FBD (FBD)
	Sobic.007G017100
	Sobic.007G017200	(1 of 77) PF08387 - FBD (FBD)
	Sobic.007G015700	(1 of 5) PTHR23155//PTHR23155:SF485 - LEUCINE-RICH REPEAT-CONTAINING PROTEIN // SUBFAMILY NOT NAMED
	Sobic.007G016000
	Sobic.007G016200	(1 of 3) PTHR23155//PTHR23155:SF601 - LEUCINE-RICH REPEAT-CONTAINING PROTEIN // SUBFAMILY NOT NAMED
	Sobic.007G016300
	Sobic.007G016400	(1 of 1) PTHR23516//PTHR23516:SF2 - FAMILY NOT NAMED // MAJOR FACILITATOR PROTEIN
	Sobic.007G016800	weakly similar to Os09g0502600 protein
	Sobic.007G017000
	Sobic.007G017300	(1 of 1) PTHR22298//PTHR22298:SF40 - ENDO-1,4-BETA-GLUCANASE // SUBFAMILY NOT NAMED
	Sobic.007G017400	(1 of 3) K13161 - heterogeneous nuclear ribonucleoprotein R (HNRNPR)
	Sobic.007G093100		https://www.mdpi.com/2223-7747/12/12/2344	Plants, 12(12), 2023	Related to the seed perimeter (seed morphology traits)
	Sobic.007G093201	(1 of 3) PTHR10666//PTHR10666:SF115 - UBIQUITIN // SUBFAMILY NOT NAMED
	Sobic.007G093300	(1 of 1) 3.4.22.15 - Cathepsin L
	Sobic.007G093400
	Sobic.007G093500
	Sobic.008G094000	(1 of 4) PTHR10791//PTHR10791:SF56 - RAG1-ACTIVATING PROTEIN 1 // SUBFAMILY NOT NAMED	https://www.researchgate.net/publication/304068578_The_sorghum_SWEET_gene_family_Stem_sucrose_accumulation_as_revealed_through_transcriptome_profiling	Biotechnology for Biofuels, 9, 2016	Highly expressed in leaf from start of heading. Play a key role in the efflux of sucrose from the leaf.
	Sobic.008G093900	(1 of 1) PTHR11711:SF205 - ADP-RIBOSYLATION FACTOR 3
	Sobic.010G140150	(1 of 157) PTHR23002//PTHR23002:SF63 - ZINC FINGER CCHC DOMAIN CONTAINING PROTEIN // SUBFAMILY NOT NAMED
	Sobic.010G140200
	Sobic.010G140300
	Sobic.010G142501
	Sobic.010G142401
	Sobic.010G142600
	Sobic.010G173800	(1 of 2) PTHR23421//PTHR23421:SF70 - BETA-GALACTOSIDASE RELATED // SUBFAMILY NOT NAMED
	Sobic.010G173900	(1 of 1) PF11510 - Fanconi Anaemia group E protein FANCE (FA_FANCE)
	Sobic.010G174000	(1 of 1) PTHR10209//PTHR10209:SF99 - OXIDOREDUCTASE, 2OG-FE II OXYGENASE FAMILY PROTEIN // SUBFAMILY NOT NAMED
	Sobic.010G174300	(1 of 41) PF03140 - Plant protein of unknown function (DUF247)
	Sobic.010G174700	(1 of 1) PTHR21483:SF18 - RNA POLYMERASE II-ASSOCIATED PROTEIN 1
	Sobic.010G174100	(1 of 1) PTHR33672:SF4 - PROTEIN ROOT HAIR SPECIFIC 4
	Sobic.010G174400	(1 of 1) PTHR10108:SF791 - (S)-COCLAURINE-N-METHYLTRANSFERASE-RELATED
	Sobic.010G174500	(1 of 4) PF00069//PF00582//PF04564 - Protein kinase domain (Pkinase) // Universal stress protein family (Usp) // U-box domain (U-box)
	Sobic.010G174550	(1 of 1) KOG0617//KOG4579 - Ras suppressor protein (contains leucine-rich repeats) // Leucine-rich repeat (LRR) protein associated with apoptosis in muscle tissue
	Sobic.010G174600	(1 of 290) PF08263 - Leucine rich repeat N-terminal domain (LRRNT_2)
